# Supplementary material for: Exploring associations between early substance use and longitudinal socio-occupational functioning in young people engaged in a mental health service
Source: PLoS One. 2019 Jan 17;14(1):e0210877. doi: 10.1371/journal.pone.0210877 (PMC6336340; doi:10.1371/journal.pone.0210877)
Supplement: S1 File — (CSV) [file pone.0210877.s002.csv]

	id	Age_baseline	Timepoint	SOFAS	Tobacco_age	Tobacco_early	Alcohol_age	Alcohol_early	Cann_age	Cann_early	Stim_age	Stim_early	Schizophrenia	Neurodevelopmental	AUDIT_total	Sex
1	1	19	0	41	NA	0	16	0	NA	0	NA	0	0	0	NA	1
2	1	19	1	45	NA	0	16	0	NA	0	NA	0	0	0	NA	1
3	1	19	2	45	NA	0	16	0	NA	0	NA	0	0	0	NA	1
4	1	19	3	45	NA	0	16	0	NA	0	NA	0	0	0	NA	1
5	1	19	4	55	NA	0	16	0	NA	0	NA	0	0	0	NA	1
6	1	19	6	61	NA	0	16	0	NA	0	NA	0	0	0	NA	1
7	2	17	0	65	16	0	15	0	14	1	17	0	0	0	NA	1
8	2	17	7	63	16	0	15	0	14	1	17	0	0	0	NA	1
9	3	18	0	60	NA	0	NA	0	NA	0	NA	0	0	1	NA	1
10	3	18	5	50	NA	0	NA	0	NA	0	NA	0	0	1	NA	1
11	3	18	7	50	NA	0	NA	0	NA	0	NA	0	0	1	NA	1
12	4	23	0	55	12	1	13	1	13	1	14	1	0	0	NA	0
13	4	23	1	60	12	1	13	1	13	1	14	1	0	0	NA	0
14	5	19	0	65	26	0	16	0	15	1	22	0	0	0	NA	1
15	6	29	0	55	19	0	18	0	18	0	NA	0	1	0	NA	1
16	7	22	0	51	15	0	10	1	15	1	16	1	0	1	NA	1
17	7	22	3	55	15	0	10	1	15	1	16	1	0	1	NA	1
18	7	22	4	60	15	0	10	1	15	1	16	1	0	1	NA	1
19	8	18	0	65	15	0	15	0	15	1	NA	0	0	0	NA	1
20	8	18	3	65	15	0	15	0	15	1	NA	0	0	0	NA	1
21	8	18	4	65	15	0	15	0	15	1	NA	0	0	0	NA	1
22	8	18	5	65	15	0	15	0	15	1	NA	0	0	0	NA	1
23	8	18	6	55	15	0	15	0	15	1	NA	0	0	0	NA	1
24	9	19	0	60	NA	0	18	0	NA	0	NA	0	0	0	NA	0
25	9	19	1	60	NA	0	18	0	NA	0	NA	0	0	0	NA	0
26	9	19	2	70	NA	0	18	0	NA	0	NA	0	0	0	NA	0
27	9	19	3	75	NA	0	18	0	NA	0	NA	0	0	0	NA	0
28	9	19	4	70	NA	0	18	0	NA	0	NA	0	0	0	NA	0
29	10	17	0	71	NA	0	NA	0	NA	0	NA	0	0	0	NA	0
30	10	17	1	61	NA	0	NA	0	NA	0	NA	0	0	0	NA	0
31	10	17	2	65	NA	0	NA	0	NA	0	NA	0	0	0	NA	0
32	10	17	3	70	NA	0	NA	0	NA	0	NA	0	0	0	NA	0
33	10	17	4	61	NA	0	NA	0	NA	0	NA	0	0	0	NA	0
34	10	17	5	60	NA	0	NA	0	NA	0	NA	0	0	0	NA	0
35	11	21	0	41	14	0	15	0	17	0	19	0	0	0	NA	1
36	12	22	0	41	21	0	19	0	20	0	NA	0	0	0	NA	1
37	12	22	1	42	21	0	19	0	20	0	NA	0	0	0	NA	1
38	12	22	2	50	21	0	19	0	20	0	NA	0	0	0	NA	1
39	12	22	3	45	21	0	19	0	20	0	NA	0	0	0	NA	1
40	13	24	0	60	NA	0	16	0	20	0	21	0	0	0	NA	0
41	13	24	5	60	NA	0	16	0	20	0	21	0	0	0	NA	0
42	13	24	6	65	NA	0	16	0	20	0	21	0	0	0	NA	0
43	13	24	7	61	NA	0	16	0	20	0	21	0	0	0	NA	0
44	14	24	0	90	NA	0	16	0	NA	0	NA	0	0	0	NA	0
45	15	21	0	51	14	0	13	1	14	1	18	0	0	0	NA	1
46	16	21	0	60	15	0	13	1	16	0	15	1	0	0	NA	0
47	16	21	1	65	15	0	13	1	16	0	15	1	0	0	NA	0
48	16	21	2	42	15	0	13	1	16	0	15	1	0	0	NA	0
49	16	21	3	60	15	0	13	1	16	0	15	1	0	0	NA	0
50	16	21	4	40	15	0	13	1	16	0	15	1	0	0	NA	0
51	16	21	5	65	15	0	13	1	16	0	15	1	0	0	NA	0
52	16	21	7	40	15	0	13	1	16	0	15	1	0	0	NA	0
53	17	26	0	70	NA	0	24	0	NA	0	NA	0	0	0	NA	0
54	17	26	1	70	NA	0	24	0	NA	0	NA	0	0	0	NA	0
55	17	26	2	70	NA	0	24	0	NA	0	NA	0	0	0	NA	0
56	17	26	3	70	NA	0	24	0	NA	0	NA	0	0	0	NA	0
57	17	26	4	NA	NA	0	24	0	NA	0	NA	0	0	0	NA	0
58	17	26	5	70	NA	0	24	0	NA	0	NA	0	0	0	NA	0
59	17	26	6	65	NA	0	24	0	NA	0	NA	0	0	0	NA	0
60	17	26	7	60	NA	0	24	0	NA	0	NA	0	0	0	NA	0
61	18	17	0	61	NA	0	NA	0	NA	0	NA	0	0	0	NA	0
62	18	17	1	65	NA	0	NA	0	NA	0	NA	0	0	0	NA	0
63	18	17	2	65	NA	0	NA	0	NA	0	NA	0	0	0	NA	0
64	18	17	3	61	NA	0	NA	0	NA	0	NA	0	0	0	NA	0
65	18	17	4	65	NA	0	NA	0	NA	0	NA	0	0	0	NA	0
66	19	30	0	60	14	0	14	1	14	1	17	0	1	0	NA	0
67	19	30	1	60	14	0	14	1	14	1	17	0	1	0	NA	0
68	19	30	2	60	14	0	14	1	14	1	17	0	1	0	NA	0
69	19	30	3	60	14	0	14	1	14	1	17	0	1	0	NA	0
70	19	30	4	61	14	0	14	1	14	1	17	0	1	0	NA	0
71	20	23	0	55	13	1	13	1	13	1	15	1	1	0	NA	1
72	21	22	0	49	22	0	NA	0	19	0	19	0	0	0	NA	1
73	21	22	1	55	22	0	NA	0	19	0	19	0	0	0	NA	1
74	21	22	5	41	22	0	NA	0	19	0	19	0	0	0	NA	1
75	22	21	0	50	NA	0	17	0	NA	0	NA	0	0	0	NA	1
76	23	20	0	50	14	0	14	1	19	0	NA	0	1	0	NA	0
77	23	20	3	NA	14	0	14	1	19	0	NA	0	1	0	NA	0
78	23	20	5	NA	14	0	14	1	19	0	NA	0	1	0	NA	0
79	24	23	0	70	NA	0	18	0	16	0	18	0	0	0	NA	0
80	24	23	1	61	NA	0	18	0	16	0	18	0	0	0	NA	0
81	24	23	2	60	NA	0	18	0	16	0	18	0	0	0	NA	0
82	25	27	0	67	7	0	13	1	11	1	12	1	0	0	NA	0
83	26	18	0	61	16	0	14	1	15	1	NA	0	0	0	NA	1
84	26	18	1	61	16	0	14	1	15	1	NA	0	0	0	NA	1
85	27	19	0	50	14	0	12	1	13	1	16	1	0	0	NA	1
86	27	19	5	70	14	0	12	1	13	1	16	1	0	0	NA	1
87	28	17	0	60	17	0	12	1	22	0	NA	0	0	0	NA	0
88	28	17	2	61	17	0	12	1	22	0	NA	0	0	0	NA	0
89	28	17	4	61	17	0	12	1	22	0	NA	0	0	0	NA	0
90	28	17	5	61	17	0	12	1	22	0	NA	0	0	0	NA	0
91	28	17	6	61	17	0	12	1	22	0	NA	0	0	0	NA	0
92	28	17	7	61	17	0	12	1	22	0	NA	0	0	0	NA	0
93	29	18	0	71	18	0	14	1	20	0	NA	0	0	0	NA	1
94	29	18	1	71	18	0	14	1	20	0	NA	0	0	0	NA	1
95	29	18	4	71	18	0	14	1	20	0	NA	0	0	0	NA	1
96	29	18	5	80	18	0	14	1	20	0	NA	0	0	0	NA	1
97	29	18	6	80	18	0	14	1	20	0	NA	0	0	0	NA	1
98	29	18	7	71	18	0	14	1	20	0	NA	0	0	0	NA	1
99	30	18	0	41	15	0	12	1	NA	0	NA	0	0	0	NA	0
100	30	18	2	41	15	0	12	1	NA	0	NA	0	0	0	NA	0
101	30	18	3	50	15	0	12	1	NA	0	NA	0	0	0	NA	0
102	30	18	5	45	15	0	12	1	NA	0	NA	0	0	0	NA	0
103	30	18	6	45	15	0	12	1	NA	0	NA	0	0	0	NA	0
104	30	18	7	41	15	0	12	1	NA	0	NA	0	0	0	NA	0
105	31	22	0	55	13	1	13	1	14	1	18	0	0	0	NA	1
106	31	22	3	51	13	1	13	1	14	1	18	0	0	0	NA	1
107	31	22	5	50	13	1	13	1	14	1	18	0	0	0	NA	1
108	31	22	6	51	13	1	13	1	14	1	18	0	0	0	NA	1
109	31	22	7	51	13	1	13	1	14	1	18	0	0	0	NA	1
110	32	19	0	65	NA	0	NA	0	NA	0	NA	0	1	0	NA	0
111	32	19	2	65	NA	0	NA	0	NA	0	NA	0	1	0	NA	0
112	32	19	4	50	NA	0	NA	0	NA	0	NA	0	1	0	NA	0
113	32	19	5	80	NA	0	NA	0	NA	0	NA	0	1	0	NA	0
114	33	20	0	60	12	1	13	1	13	1	16	1	0	0	NA	1
115	33	20	3	60	12	1	13	1	13	1	16	1	0	0	NA	1
116	33	20	4	65	12	1	13	1	13	1	16	1	0	0	NA	1
117	33	20	5	55	12	1	13	1	13	1	16	1	0	0	NA	1
118	33	20	6	55	12	1	13	1	13	1	16	1	0	0	NA	1
119	34	17	0	60	NA	0	NA	0	NA	0	NA	0	0	0	NA	0
120	34	17	1	51	NA	0	NA	0	NA	0	NA	0	0	0	NA	0
121	34	17	2	51	NA	0	NA	0	NA	0	NA	0	0	0	NA	0
122	34	17	3	50	NA	0	NA	0	NA	0	NA	0	0	0	NA	0
123	34	17	4	50	NA	0	NA	0	NA	0	NA	0	0	0	NA	0
124	34	17	6	55	NA	0	NA	0	NA	0	NA	0	0	0	NA	0
125	34	17	7	51	NA	0	NA	0	NA	0	NA	0	0	0	NA	0
126	35	18	0	70	14	0	14	1	NA	0	NA	0	0	0	NA	1
127	35	18	3	70	14	0	14	1	NA	0	NA	0	0	0	NA	1
128	35	18	4	60	14	0	14	1	NA	0	NA	0	0	0	NA	1
129	36	17	0	55	17	0	17	0	17	0	NA	0	0	0	NA	0
130	36	17	1	60	17	0	17	0	17	0	NA	0	0	0	NA	0
131	37	23	0	61	NA	0	14	1	NA	0	NA	0	0	0	NA	1
132	37	23	7	55	NA	0	14	1	NA	0	NA	0	0	0	NA	1
133	38	22	0	65	16	0	14	1	16	0	16	1	1	0	NA	1
134	38	22	5	65	16	0	14	1	16	0	16	1	1	0	NA	1
135	38	22	6	61	16	0	14	1	16	0	16	1	1	0	NA	1
136	38	22	7	65	16	0	14	1	16	0	16	1	1	0	NA	1
137	39	20	0	40	NA	0	NA	0	NA	0	NA	0	0	0	NA	1
138	39	20	1	43	NA	0	NA	0	NA	0	NA	0	0	0	NA	1
139	39	20	2	45	NA	0	NA	0	NA	0	NA	0	0	0	NA	1
140	39	20	3	41	NA	0	NA	0	NA	0	NA	0	0	0	NA	1
141	39	20	4	50	NA	0	NA	0	NA	0	NA	0	0	0	NA	1
142	39	20	5	53	NA	0	NA	0	NA	0	NA	0	0	0	NA	1
143	40	19	0	60	18	0	16	0	NA	0	NA	0	0	0	NA	1
144	40	19	1	55	18	0	16	0	NA	0	NA	0	0	0	NA	1
145	40	19	4	51	18	0	16	0	NA	0	NA	0	0	0	NA	1
146	41	20	0	60	16	0	16	0	18	0	18	0	0	0	NA	1
147	41	20	1	65	16	0	16	0	18	0	18	0	0	0	NA	1
148	41	20	4	51	16	0	16	0	18	0	18	0	0	0	NA	1
149	42	29	0	60	13	1	14	1	15	1	24	0	0	0	NA	0
150	42	29	3	55	13	1	14	1	15	1	24	0	0	0	NA	0
151	42	29	4	60	13	1	14	1	15	1	24	0	0	0	NA	0
152	42	29	5	60	13	1	14	1	15	1	24	0	0	0	NA	0
153	43	21	0	60	16	0	15	0	16	0	17	0	0	0	NA	1
154	43	21	1	65	16	0	15	0	16	0	17	0	0	0	NA	1
155	43	21	2	70	16	0	15	0	16	0	17	0	0	0	NA	1
156	43	21	3	65	16	0	15	0	16	0	17	0	0	0	NA	1
157	43	21	4	65	16	0	15	0	16	0	17	0	0	0	NA	1
158	44	26	0	61	NA	0	10	1	16	0	16	1	0	0	NA	0
159	44	26	6	65	NA	0	10	1	16	0	16	1	0	0	NA	0
160	45	19	0	65	14	0	14	1	NA	0	15	1	0	0	NA	0
161	45	19	1	65	14	0	14	1	NA	0	15	1	0	0	NA	0
162	45	19	2	70	14	0	14	1	NA	0	15	1	0	0	NA	0
163	45	19	4	61	14	0	14	1	NA	0	15	1	0	0	NA	0
164	45	19	5	70	14	0	14	1	NA	0	15	1	0	0	NA	0
165	45	19	6	70	14	0	14	1	NA	0	15	1	0	0	NA	0
166	45	19	7	61	14	0	14	1	NA	0	15	1	0	0	NA	0
167	46	17	0	75	NA	0	16	0	NA	0	NA	0	0	0	NA	0
168	46	17	1	70	NA	0	16	0	NA	0	NA	0	0	0	NA	0
169	47	21	0	60	14	0	14	1	13	1	14	1	0	0	NA	0
170	47	21	1	55	14	0	14	1	13	1	14	1	0	0	NA	0
171	47	21	2	50	14	0	14	1	13	1	14	1	0	0	NA	0
172	47	21	3	50	14	0	14	1	13	1	14	1	0	0	NA	0
173	47	21	4	45	14	0	14	1	13	1	14	1	0	0	NA	0
174	47	21	5	45	14	0	14	1	13	1	14	1	0	0	NA	0
175	48	24	0	55	21	0	26	0	21	0	24	0	0	0	NA	1
176	48	24	3	30	21	0	26	0	21	0	24	0	0	0	NA	1
177	48	24	4	41	21	0	26	0	21	0	24	0	0	0	NA	1
178	48	24	5	30	21	0	26	0	21	0	24	0	0	0	NA	1
179	48	24	6	51	21	0	26	0	21	0	24	0	0	0	NA	1
180	48	24	7	45	21	0	26	0	21	0	24	0	0	0	NA	1
181	49	24	0	55	NA	0	16	0	NA	0	NA	0	1	0	NA	0
182	49	24	3	60	NA	0	16	0	NA	0	NA	0	1	0	NA	0
183	49	24	4	60	NA	0	16	0	NA	0	NA	0	1	0	NA	0
184	49	24	6	60	NA	0	16	0	NA	0	NA	0	1	0	NA	0
185	50	17	0	70	12	1	12	1	14	1	14	1	0	0	NA	1
186	50	17	3	70	12	1	12	1	14	1	14	1	0	0	NA	1
187	51	19	0	60	NA	0	NA	0	NA	0	NA	0	0	0	NA	1
188	51	19	1	45	NA	0	NA	0	NA	0	NA	0	0	0	NA	1
189	51	19	2	43	NA	0	NA	0	NA	0	NA	0	0	0	NA	1
190	51	19	3	43	NA	0	NA	0	NA	0	NA	0	0	0	NA	1
191	52	21	0	60	14	0	12	1	15	1	21	0	0	0	NA	0
192	52	21	4	45	14	0	12	1	15	1	21	0	0	0	NA	0
193	53	20	0	50	14	0	14	1	14	1	18	0	0	0	NA	1
194	53	20	1	61	14	0	14	1	14	1	18	0	0	0	NA	1
195	54	24	0	71	16	0	16	0	16	0	16	1	0	0	NA	0
196	54	24	1	71	16	0	16	0	16	0	16	1	0	0	NA	0
197	54	24	3	71	16	0	16	0	16	0	16	1	0	0	NA	0
198	55	23	0	60	12	1	10	1	13	1	15	1	0	0	NA	1
199	55	23	2	55	12	1	10	1	13	1	15	1	0	0	NA	1
200	55	23	3	51	12	1	10	1	13	1	15	1	0	0	NA	1
201	55	23	4	45	12	1	10	1	13	1	15	1	0	0	NA	1
202	55	23	5	50	12	1	10	1	13	1	15	1	0	0	NA	1
203	55	23	6	60	12	1	10	1	13	1	15	1	0	0	NA	1
204	56	25	0	60	13	1	11	1	13	1	14	1	1	0	NA	1
205	56	25	1	60	13	1	11	1	13	1	14	1	1	0	NA	1
206	57	22	0	51	NA	0	15	0	15	1	17	0	0	0	NA	1
207	57	22	3	61	NA	0	15	0	15	1	17	0	0	0	NA	1
208	57	22	5	51	NA	0	15	0	15	1	17	0	0	0	NA	1
209	58	19	0	65	13	1	13	1	14	1	NA	0	0	0	NA	1
210	59	21	0	70	14	0	13	1	16	0	18	0	0	0	NA	0
211	59	21	3	60	14	0	13	1	16	0	18	0	0	0	NA	0
212	59	21	7	65	14	0	13	1	16	0	18	0	0	0	NA	0
213	60	18	0	70	13	1	13	1	14	1	14	1	0	0	NA	0
214	60	18	3	60	13	1	13	1	14	1	14	1	0	0	NA	0
215	60	18	4	60	13	1	13	1	14	1	14	1	0	0	NA	0
216	60	18	5	67	13	1	13	1	14	1	14	1	0	0	NA	0
217	60	18	6	60	13	1	13	1	14	1	14	1	0	0	NA	0
218	61	23	0	70	15	0	15	0	15	1	16	1	0	0	NA	0
219	61	23	2	70	15	0	15	0	15	1	16	1	0	0	NA	0
220	61	23	3	NA	15	0	15	0	15	1	16	1	0	0	NA	0
221	61	23	6	51	15	0	15	0	15	1	16	1	0	0	NA	0
222	61	23	7	51	15	0	15	0	15	1	16	1	0	0	NA	0
223	62	19	0	61	NA	0	18	0	NA	0	NA	0	0	0	NA	0
224	62	19	4	71	NA	0	18	0	NA	0	NA	0	0	0	NA	0
225	62	19	5	75	NA	0	18	0	NA	0	NA	0	0	0	NA	0
226	63	23	0	55	19	0	15	0	17	0	18	0	0	0	NA	1
227	64	20	0	50	14	0	14	1	15	1	20	0	1	0	NA	0
228	64	20	5	40	14	0	14	1	15	1	20	0	1	0	NA	0
229	64	20	6	45	14	0	14	1	15	1	20	0	1	0	NA	0
230	64	20	7	40	14	0	14	1	15	1	20	0	1	0	NA	0
231	65	22	0	75	22	0	18	0	NA	0	NA	0	0	0	NA	1
232	65	22	1	80	22	0	18	0	NA	0	NA	0	0	0	NA	1
233	66	17	0	65	14	0	14	1	16	0	NA	0	0	0	NA	0
234	67	21	0	45	21	0	NA	0	NA	0	NA	0	0	0	NA	1
235	67	21	1	55	21	0	NA	0	NA	0	NA	0	0	0	NA	1
236	67	21	2	61	21	0	NA	0	NA	0	NA	0	0	0	NA	1
237	67	21	4	65	21	0	NA	0	NA	0	NA	0	0	0	NA	1
238	67	21	5	61	21	0	NA	0	NA	0	NA	0	0	0	NA	1
239	67	21	6	65	21	0	NA	0	NA	0	NA	0	0	0	NA	1
240	67	21	7	45	21	0	NA	0	NA	0	NA	0	0	0	NA	1
241	68	28	0	50	16	0	16	0	16	0	17	0	0	0	NA	1
242	68	28	1	50	16	0	16	0	16	0	17	0	0	0	NA	1
243	69	17	0	65	14	0	12	1	13	1	NA	0	0	0	NA	0
244	70	20	0	61	17	0	17	0	18	0	18	0	0	0	NA	0
245	70	20	3	61	17	0	17	0	18	0	18	0	0	0	NA	0
246	70	20	4	70	17	0	17	0	18	0	18	0	0	0	NA	0
247	70	20	5	75	17	0	17	0	18	0	18	0	0	0	NA	0
248	70	20	6	70	17	0	17	0	18	0	18	0	0	0	NA	0
249	71	21	0	65	13	1	10	1	17	0	16	1	0	0	NA	0
250	71	21	2	70	13	1	10	1	17	0	16	1	0	0	NA	0
251	71	21	7	70	13	1	10	1	17	0	16	1	0	0	NA	0
252	72	24	0	90	17	0	16	0	22	0	NA	0	0	0	NA	0
253	73	19	0	60	12	1	13	1	13	1	14	1	0	0	NA	0
254	74	25	0	55	13	1	13	1	13	1	14	1	1	0	NA	0
255	74	25	2	60	13	1	13	1	13	1	14	1	1	0	NA	0
256	74	25	5	80	13	1	13	1	13	1	14	1	1	0	NA	0
257	74	25	6	75	13	1	13	1	13	1	14	1	1	0	NA	0
258	74	25	7	80	13	1	13	1	13	1	14	1	1	0	NA	0
259	75	17	0	61	8	0	14	1	15	1	NA	0	0	0	NA	1
260	75	17	1	65	8	0	14	1	15	1	NA	0	0	0	NA	1
261	75	17	4	65	8	0	14	1	15	1	NA	0	0	0	NA	1
262	76	18	0	55	NA	0	NA	0	NA	0	NA	0	0	0	NA	0
263	76	18	1	60	NA	0	NA	0	NA	0	NA	0	0	0	NA	0
264	76	18	2	70	NA	0	NA	0	NA	0	NA	0	0	0	NA	0
265	76	18	3	75	NA	0	NA	0	NA	0	NA	0	0	0	NA	0
266	76	18	4	70	NA	0	NA	0	NA	0	NA	0	0	0	NA	0
267	76	18	5	70	NA	0	NA	0	NA	0	NA	0	0	0	NA	0
268	77	21	0	50	NA	0	NA	0	NA	0	NA	0	1	0	NA	1
269	77	21	4	55	NA	0	NA	0	NA	0	NA	0	1	0	NA	1
270	77	21	5	65	NA	0	NA	0	NA	0	NA	0	1	0	NA	1
271	77	21	6	65	NA	0	NA	0	NA	0	NA	0	1	0	NA	1
272	77	21	7	70	NA	0	NA	0	NA	0	NA	0	1	0	NA	1
273	78	22	0	80	20	0	18	0	NA	0	NA	0	1	0	NA	1
274	78	22	1	81	20	0	18	0	NA	0	NA	0	1	0	NA	1
275	78	22	2	81	20	0	18	0	NA	0	NA	0	1	0	NA	1
276	78	22	3	50	20	0	18	0	NA	0	NA	0	1	0	NA	1
277	78	22	4	40	20	0	18	0	NA	0	NA	0	1	0	NA	1
278	78	22	5	75	20	0	18	0	NA	0	NA	0	1	0	NA	1
279	78	22	6	80	20	0	18	0	NA	0	NA	0	1	0	NA	1
280	78	22	7	80	20	0	18	0	NA	0	NA	0	1	0	NA	1
281	79	17	0	51	16	0	14	1	15	1	NA	0	0	0	NA	0
282	79	17	6	55	16	0	14	1	15	1	NA	0	0	0	NA	0
283	79	17	7	51	16	0	14	1	15	1	NA	0	0	0	NA	0
284	80	23	0	61	15	0	14	1	16	0	18	0	0	0	NA	0
285	80	23	3	61	15	0	14	1	16	0	18	0	0	0	NA	0
286	81	27	0	71	13	1	9	0	13	1	16	1	0	0	NA	0
287	81	27	4	70	13	1	9	0	13	1	16	1	0	0	NA	0
288	82	17	0	60	14	0	14	1	15	1	16	1	0	0	NA	0
289	82	17	3	51	14	0	14	1	15	1	16	1	0	0	NA	0
290	82	17	4	55	14	0	14	1	15	1	16	1	0	0	NA	0
291	83	23	0	90	20	0	17	0	NA	0	NA	0	0	0	NA	0
292	83	23	1	80	20	0	17	0	NA	0	NA	0	0	0	NA	0
293	83	23	2	90	20	0	17	0	NA	0	NA	0	0	0	NA	0
294	83	23	3	80	20	0	17	0	NA	0	NA	0	0	0	NA	0
295	83	23	4	81	20	0	17	0	NA	0	NA	0	0	0	NA	0
296	84	19	0	60	15	0	15	0	NA	0	NA	0	0	0	NA	1
297	84	19	4	40	15	0	15	0	NA	0	NA	0	0	0	NA	1
298	84	19	5	35	15	0	15	0	NA	0	NA	0	0	0	NA	1
299	84	19	6	61	15	0	15	0	NA	0	NA	0	0	0	NA	1
300	84	19	7	40	15	0	15	0	NA	0	NA	0	0	0	NA	1
301	85	18	0	60	NA	0	17	0	NA	0	NA	0	0	0	NA	0
302	85	18	1	61	NA	0	17	0	NA	0	NA	0	0	0	NA	0
303	85	18	4	55	NA	0	17	0	NA	0	NA	0	0	0	NA	0
304	85	18	5	55	NA	0	17	0	NA	0	NA	0	0	0	NA	0
305	85	18	6	65	NA	0	17	0	NA	0	NA	0	0	0	NA	0
306	86	21	0	55	12	1	12	1	13	1	15	1	1	0	NA	1
307	86	21	4	55	12	1	12	1	13	1	15	1	1	0	NA	1
308	87	21	0	70	14	0	15	0	16	0	16	1	0	0	NA	1
309	88	19	0	70	NA	0	16	0	NA	0	NA	0	0	0	NA	0
310	88	19	1	65	NA	0	16	0	NA	0	NA	0	0	0	NA	0
311	88	19	2	55	NA	0	16	0	NA	0	NA	0	0	0	NA	0
312	88	19	3	61	NA	0	16	0	NA	0	NA	0	0	0	NA	0
313	88	19	4	50	NA	0	16	0	NA	0	NA	0	0	0	NA	0
314	88	19	5	55	NA	0	16	0	NA	0	NA	0	0	0	NA	0
315	88	19	6	55	NA	0	16	0	NA	0	NA	0	0	0	NA	0
316	88	19	7	61	NA	0	16	0	NA	0	NA	0	0	0	NA	0
317	89	19	0	51	NA	0	18	0	NA	0	NA	0	0	0	NA	0
318	89	19	1	51	NA	0	18	0	NA	0	NA	0	0	0	NA	0
319	89	19	2	51	NA	0	18	0	NA	0	NA	0	0	0	NA	0
320	89	19	3	51	NA	0	18	0	NA	0	NA	0	0	0	NA	0
321	90	20	0	50	16	0	16	0	19	0	20	0	0	0	NA	0
322	90	20	1	55	16	0	16	0	19	0	20	0	0	0	NA	0
323	90	20	2	51	16	0	16	0	19	0	20	0	0	0	NA	0
324	90	20	3	51	16	0	16	0	19	0	20	0	0	0	NA	0
325	90	20	4	40	16	0	16	0	19	0	20	0	0	0	NA	0
326	90	20	5	51	16	0	16	0	19	0	20	0	0	0	NA	0
327	90	20	6	51	16	0	16	0	19	0	20	0	0	0	NA	0
328	90	20	7	51	16	0	16	0	19	0	20	0	0	0	NA	0
329	91	26	0	55	14	0	14	1	14	1	20	0	0	0	NA	1
330	91	26	5	75	14	0	14	1	14	1	20	0	0	0	NA	1
331	92	21	0	35	NA	0	18	0	NA	0	NA	0	1	0	NA	0
332	93	20	0	50	16	0	16	0	17	0	NA	0	1	0	NA	1
333	94	18	0	70	14	0	15	0	18	0	17	0	0	0	NA	0
334	94	18	1	75	14	0	15	0	18	0	17	0	0	0	NA	0
335	95	20	0	55	NA	0	18	0	NA	0	NA	0	0	0	NA	0
336	95	20	1	50	NA	0	18	0	NA	0	NA	0	0	0	NA	0
337	95	20	2	50	NA	0	18	0	NA	0	NA	0	0	0	NA	0
338	95	20	3	41	NA	0	18	0	NA	0	NA	0	0	0	NA	0
339	95	20	4	40	NA	0	18	0	NA	0	NA	0	0	0	NA	0
340	95	20	5	40	NA	0	18	0	NA	0	NA	0	0	0	NA	0
341	95	20	6	40	NA	0	18	0	NA	0	NA	0	0	0	NA	0
342	95	20	7	40	NA	0	18	0	NA	0	NA	0	0	0	NA	0
343	96	26	0	70	19	0	14	1	17	0	18	0	0	0	NA	1
344	97	27	0	45	17	0	17	0	19	0	NA	0	1	0	NA	1
345	97	27	4	45	17	0	17	0	19	0	NA	0	1	0	NA	1
346	98	22	0	60	18	0	18	0	NA	0	NA	0	0	1	NA	0
347	98	22	4	60	18	0	18	0	NA	0	NA	0	0	1	NA	0
348	98	22	5	70	18	0	18	0	NA	0	NA	0	0	1	NA	0
349	98	22	6	70	18	0	18	0	NA	0	NA	0	0	1	NA	0
350	99	21	0	80	18	0	18	0	20	0	NA	0	0	0	NA	0
351	99	21	4	80	18	0	18	0	20	0	NA	0	0	0	NA	0
352	100	25	0	71	12	1	14	1	15	1	20	0	0	0	NA	0
353	100	25	4	71	12	1	14	1	15	1	20	0	0	0	NA	0
354	100	25	6	71	12	1	14	1	15	1	20	0	0	0	NA	0
355	101	18	0	60	17	0	15	0	17	0	NA	0	0	0	NA	0
356	101	18	1	50	17	0	15	0	17	0	NA	0	0	0	NA	0
357	101	18	2	50	17	0	15	0	17	0	NA	0	0	0	NA	0
358	101	18	3	55	17	0	15	0	17	0	NA	0	0	0	NA	0
359	101	18	4	60	17	0	15	0	17	0	NA	0	0	0	NA	0
360	101	18	5	60	17	0	15	0	17	0	NA	0	0	0	NA	0
361	101	18	6	60	17	0	15	0	17	0	NA	0	0	0	NA	0
362	101	18	7	65	17	0	15	0	17	0	NA	0	0	0	NA	0
363	102	26	0	55	14	0	16	0	NA	0	NA	0	0	0	NA	0
364	103	23	0	40	14	0	15	0	15	1	15	1	1	0	NA	1
365	104	28	0	70	13	1	13	1	14	1	26	0	0	0	NA	0
366	104	28	2	65	13	1	13	1	14	1	26	0	0	0	NA	0
367	105	19	0	51	14	0	16	0	18	0	NA	0	0	0	NA	1
368	105	19	1	51	14	0	16	0	18	0	NA	0	0	0	NA	1
369	106	20	0	50	NA	0	17	0	NA	0	NA	0	1	0	NA	1
370	106	20	3	45	NA	0	17	0	NA	0	NA	0	1	0	NA	1
371	107	23	0	55	15	0	15	0	16	0	21	0	0	1	NA	1
372	108	18	0	60	NA	0	18	0	NA	0	NA	0	0	1	NA	1
373	108	18	1	60	NA	0	18	0	NA	0	NA	0	0	1	NA	1
374	109	21	0	50	NA	0	13	1	NA	0	NA	0	0	0	NA	1
375	109	21	5	50	NA	0	13	1	NA	0	NA	0	0	0	NA	1
376	109	21	6	55	NA	0	13	1	NA	0	NA	0	0	0	NA	1
377	110	30	0	65	13	1	11	1	14	1	22	0	0	0	NA	1
378	110	30	5	65	13	1	11	1	14	1	22	0	0	0	NA	1
379	111	29	0	55	NA	0	19	0	NA	0	NA	0	1	0	NA	1
380	112	21	0	51	13	1	13	1	13	1	NA	0	0	0	NA	1
381	113	21	0	55	17	0	12	1	17	0	20	0	0	1	NA	1
382	113	21	5	70	17	0	12	1	17	0	20	0	0	1	NA	1
383	114	22	0	42	18	0	11	1	NA	0	NA	0	1	0	NA	0
384	115	18	0	51	18	0	16	0	NA	0	10	1	0	0	NA	1
385	115	18	1	51	18	0	16	0	NA	0	10	1	0	0	NA	1
386	115	18	2	61	18	0	16	0	NA	0	10	1	0	0	NA	1
387	115	18	3	55	18	0	16	0	NA	0	10	1	0	0	NA	1
388	115	18	4	31	18	0	16	0	NA	0	10	1	0	0	NA	1
389	116	17	0	41	13	1	13	1	13	1	14	1	1	0	NA	1
390	116	17	1	41	13	1	13	1	13	1	14	1	1	0	NA	1
391	117	27	0	51	NA	0	18	0	NA	0	NA	0	1	0	NA	1
392	118	24	0	50	13	1	14	1	12	1	16	1	1	0	NA	1
393	119	24	0	51	NA	0	18	0	NA	0	NA	0	0	0	NA	1
394	119	24	1	51	NA	0	18	0	NA	0	NA	0	0	0	NA	1
395	119	24	3	51	NA	0	18	0	NA	0	NA	0	0	0	NA	1
396	119	24	4	60	NA	0	18	0	NA	0	NA	0	0	0	NA	1
397	120	22	0	40	12	1	12	1	12	1	16	1	0	0	NA	1
398	120	22	1	40	12	1	12	1	12	1	16	1	0	0	NA	1
399	120	22	2	40	12	1	12	1	12	1	16	1	0	0	NA	1
400	120	22	4	40	12	1	12	1	12	1	16	1	0	0	NA	1
401	120	22	5	45	12	1	12	1	12	1	16	1	0	0	NA	1
402	121	25	0	40	15	0	16	0	18	0	18	0	1	0	NA	1
403	122	17	0	60	NA	0	14	1	NA	0	NA	0	0	0	NA	0
404	122	17	1	65	NA	0	14	1	NA	0	NA	0	0	0	NA	0
405	122	17	3	65	NA	0	14	1	NA	0	NA	0	0	0	NA	0
406	122	17	4	60	NA	0	14	1	NA	0	NA	0	0	0	NA	0
407	122	17	5	65	NA	0	14	1	NA	0	NA	0	0	0	NA	0
408	122	17	6	50	NA	0	14	1	NA	0	NA	0	0	0	NA	0
409	122	17	7	61	NA	0	14	1	NA	0	NA	0	0	0	NA	0
410	123	27	0	70	12	1	12	1	12	1	15	1	0	0	NA	0
411	123	27	1	51	12	1	12	1	12	1	15	1	0	0	NA	0
412	123	27	2	50	12	1	12	1	12	1	15	1	0	0	NA	0
413	123	27	3	41	12	1	12	1	12	1	15	1	0	0	NA	0
414	123	27	4	55	12	1	12	1	12	1	15	1	0	0	NA	0
415	123	27	5	60	12	1	12	1	12	1	15	1	0	0	NA	0
416	124	19	0	65	18	0	16	0	18	0	17	0	0	0	NA	0
417	124	19	1	55	18	0	16	0	18	0	17	0	0	0	NA	0
418	124	19	2	65	18	0	16	0	18	0	17	0	0	0	NA	0
419	124	19	5	65	18	0	16	0	18	0	17	0	0	0	NA	0
420	124	19	6	65	18	0	16	0	18	0	17	0	0	0	NA	0
421	125	18	0	55	15	0	14	1	NA	0	NA	0	0	0	NA	0
422	125	18	3	50	15	0	14	1	NA	0	NA	0	0	0	NA	0
423	125	18	4	61	15	0	14	1	NA	0	NA	0	0	0	NA	0
424	125	18	5	65	15	0	14	1	NA	0	NA	0	0	0	NA	0
425	125	18	6	60	15	0	14	1	NA	0	NA	0	0	0	NA	0
426	125	18	7	65	15	0	14	1	NA	0	NA	0	0	0	NA	0
427	126	23	0	55	23	0	16	0	16	0	19	0	0	0	NA	0
428	126	23	1	55	23	0	16	0	16	0	19	0	0	0	NA	0
429	126	23	2	55	23	0	16	0	16	0	19	0	0	0	NA	0
430	126	23	3	55	23	0	16	0	16	0	19	0	0	0	NA	0
431	126	23	4	61	23	0	16	0	16	0	19	0	0	0	NA	0
432	126	23	5	50	23	0	16	0	16	0	19	0	0	0	NA	0
433	126	23	6	50	23	0	16	0	16	0	19	0	0	0	NA	0
434	127	25	0	65	15	0	15	0	17	0	18	0	0	0	NA	0
435	127	25	1	40	15	0	15	0	17	0	18	0	0	0	NA	0
436	127	25	2	50	15	0	15	0	17	0	18	0	0	0	NA	0
437	127	25	3	50	15	0	15	0	17	0	18	0	0	0	NA	0
438	127	25	4	55	15	0	15	0	17	0	18	0	0	0	NA	0
439	127	25	5	55	15	0	15	0	17	0	18	0	0	0	NA	0
440	127	25	6	55	15	0	15	0	17	0	18	0	0	0	NA	0
441	127	25	7	55	15	0	15	0	17	0	18	0	0	0	NA	0
442	128	18	0	50	17	0	18	0	NA	0	NA	0	0	0	NA	1
443	128	18	1	51	17	0	18	0	NA	0	NA	0	0	0	NA	1
444	128	18	2	51	17	0	18	0	NA	0	NA	0	0	0	NA	1
445	128	18	3	51	17	0	18	0	NA	0	NA	0	0	0	NA	1
446	128	18	4	51	17	0	18	0	NA	0	NA	0	0	0	NA	1
447	128	18	5	51	17	0	18	0	NA	0	NA	0	0	0	NA	1
448	128	18	6	51	17	0	18	0	NA	0	NA	0	0	0	NA	1
449	128	18	7	61	17	0	18	0	NA	0	NA	0	0	0	NA	1
450	129	20	0	65	11	1	13	1	13	1	18	0	0	0	NA	0
451	129	20	3	75	11	1	13	1	13	1	18	0	0	0	NA	0
452	129	20	7	50	11	1	13	1	13	1	18	0	0	0	NA	0
453	130	17	0	60	15	0	16	0	16	0	20	0	0	0	NA	0
454	130	17	1	55	15	0	16	0	16	0	20	0	0	0	NA	0
455	130	17	2	60	15	0	16	0	16	0	20	0	0	0	NA	0
456	130	17	3	60	15	0	16	0	16	0	20	0	0	0	NA	0
457	130	17	4	60	15	0	16	0	16	0	20	0	0	0	NA	0
458	130	17	5	55	15	0	16	0	16	0	20	0	0	0	NA	0
459	130	17	6	45	15	0	16	0	16	0	20	0	0	0	NA	0
460	130	17	7	55	15	0	16	0	16	0	20	0	0	0	NA	0
461	131	19	0	55	NA	0	15	0	NA	0	NA	0	0	1	NA	1
462	131	19	1	55	NA	0	15	0	NA	0	NA	0	0	1	NA	1
463	131	19	4	50	NA	0	15	0	NA	0	NA	0	0	1	NA	1
464	131	19	5	55	NA	0	15	0	NA	0	NA	0	0	1	NA	1
465	132	22	0	60	NA	0	17	0	NA	0	NA	0	0	0	NA	0
466	132	22	1	60	NA	0	17	0	NA	0	NA	0	0	0	NA	0
467	132	22	2	65	NA	0	17	0	NA	0	NA	0	0	0	NA	0
468	132	22	4	65	NA	0	17	0	NA	0	NA	0	0	0	NA	0
469	133	18	0	65	14	0	14	1	14	1	17	0	0	0	NA	1
470	133	18	1	70	14	0	14	1	14	1	17	0	0	0	NA	1
471	133	18	2	71	14	0	14	1	14	1	17	0	0	0	NA	1
472	133	18	5	80	14	0	14	1	14	1	17	0	0	0	NA	1
473	134	20	0	70	18	0	14	1	NA	0	NA	0	0	0	NA	0
474	134	20	1	65	18	0	14	1	NA	0	NA	0	0	0	NA	0
475	134	20	2	60	18	0	14	1	NA	0	NA	0	0	0	NA	0
476	134	20	3	65	18	0	14	1	NA	0	NA	0	0	0	NA	0
477	134	20	4	70	18	0	14	1	NA	0	NA	0	0	0	NA	0
478	134	20	5	65	18	0	14	1	NA	0	NA	0	0	0	NA	0
479	134	20	6	65	18	0	14	1	NA	0	NA	0	0	0	NA	0
480	134	20	7	61	18	0	14	1	NA	0	NA	0	0	0	NA	0
481	135	27	0	70	22	0	17	0	25	0	24	0	0	0	NA	0
482	136	17	0	50	8	0	10	1	10	1	17	0	0	0	NA	1
483	137	17	0	65	14	0	14	1	18	0	NA	0	0	0	NA	0
484	137	17	5	65	14	0	14	1	18	0	NA	0	0	0	NA	0
485	138	19	0	60	9	0	14	1	14	1	NA	0	0	0	NA	1
486	138	19	1	55	9	0	14	1	14	1	NA	0	0	0	NA	1
487	138	19	2	61	9	0	14	1	14	1	NA	0	0	0	NA	1
488	138	19	6	51	9	0	14	1	14	1	NA	0	0	0	NA	1
489	138	19	7	45	9	0	14	1	14	1	NA	0	0	0	NA	1
490	139	23	0	45	12	1	12	1	12	1	19	0	1	0	NA	1
491	139	23	1	50	12	1	12	1	12	1	19	0	1	0	NA	1
492	139	23	3	50	12	1	12	1	12	1	19	0	1	0	NA	1
493	139	23	4	45	12	1	12	1	12	1	19	0	1	0	NA	1
494	139	23	5	61	12	1	12	1	12	1	19	0	1	0	NA	1
495	139	23	6	35	12	1	12	1	12	1	19	0	1	0	NA	1
496	140	19	0	51	17	0	15	0	18	0	NA	0	0	0	NA	0
497	140	19	1	51	17	0	15	0	18	0	NA	0	0	0	NA	0
498	140	19	2	55	17	0	15	0	18	0	NA	0	0	0	NA	0
499	140	19	3	55	17	0	15	0	18	0	NA	0	0	0	NA	0
500	140	19	4	51	17	0	15	0	18	0	NA	0	0	0	NA	0
501	140	19	5	51	17	0	15	0	18	0	NA	0	0	0	NA	0
502	140	19	6	60	17	0	15	0	18	0	NA	0	0	0	NA	0
503	140	19	7	55	17	0	15	0	18	0	NA	0	0	0	NA	0
504	141	17	0	71	18	0	15	0	18	0	21	0	0	0	NA	1
505	141	17	1	71	18	0	15	0	18	0	21	0	0	0	NA	1
506	142	24	0	70	17	0	10	1	20	0	NA	0	0	0	NA	0
507	142	24	1	61	17	0	10	1	20	0	NA	0	0	0	NA	0
508	142	24	2	60	17	0	10	1	20	0	NA	0	0	0	NA	0
509	142	24	3	55	17	0	10	1	20	0	NA	0	0	0	NA	0
510	142	24	4	41	17	0	10	1	20	0	NA	0	0	0	NA	0
511	143	20	0	65	NA	0	12	1	12	1	15	1	0	0	NA	0
512	143	20	1	55	NA	0	12	1	12	1	15	1	0	0	NA	0
513	144	21	0	51	14	0	13	1	14	1	15	1	0	0	NA	0
514	145	21	0	90	NA	0	18	0	NA	0	NA	0	0	0	NA	0
515	145	21	1	85	NA	0	18	0	NA	0	NA	0	0	0	NA	0
516	145	21	2	80	NA	0	18	0	NA	0	NA	0	0	0	NA	0
517	145	21	3	81	NA	0	18	0	NA	0	NA	0	0	0	NA	0
518	145	21	6	80	NA	0	18	0	NA	0	NA	0	0	0	NA	0
519	146	17	0	55	NA	0	16	0	NA	0	NA	0	0	0	NA	0
520	146	17	1	55	NA	0	16	0	NA	0	NA	0	0	0	NA	0
521	146	17	2	55	NA	0	16	0	NA	0	NA	0	0	0	NA	0
522	146	17	3	60	NA	0	16	0	NA	0	NA	0	0	0	NA	0
523	146	17	4	60	NA	0	16	0	NA	0	NA	0	0	0	NA	0
524	146	17	5	65	NA	0	16	0	NA	0	NA	0	0	0	NA	0
525	146	17	6	65	NA	0	16	0	NA	0	NA	0	0	0	NA	0
526	147	27	0	55	NA	0	NA	0	NA	0	NA	0	0	0	NA	1
527	147	27	1	55	NA	0	NA	0	NA	0	NA	0	0	0	NA	1
528	147	27	3	50	NA	0	NA	0	NA	0	NA	0	0	0	NA	1
529	147	27	4	45	NA	0	NA	0	NA	0	NA	0	0	0	NA	1
530	147	27	5	45	NA	0	NA	0	NA	0	NA	0	0	0	NA	1
531	148	20	0	60	NA	0	NA	0	NA	0	NA	0	0	0	NA	0
532	148	20	1	70	NA	0	NA	0	NA	0	NA	0	0	0	NA	0
533	148	20	2	75	NA	0	NA	0	NA	0	NA	0	0	0	NA	0
534	148	20	3	75	NA	0	NA	0	NA	0	NA	0	0	0	NA	0
535	148	20	4	70	NA	0	NA	0	NA	0	NA	0	0	0	NA	0
536	148	20	5	71	NA	0	NA	0	NA	0	NA	0	0	0	NA	0
537	148	20	6	70	NA	0	NA	0	NA	0	NA	0	0	0	NA	0
538	148	20	7	65	NA	0	NA	0	NA	0	NA	0	0	0	NA	0
539	149	22	0	60	14	0	12	1	14	1	21	0	0	0	NA	0
540	149	22	1	55	14	0	12	1	14	1	21	0	0	0	NA	0
541	149	22	2	63	14	0	12	1	14	1	21	0	0	0	NA	0
542	149	22	3	55	14	0	12	1	14	1	21	0	0	0	NA	0
543	149	22	4	55	14	0	12	1	14	1	21	0	0	0	NA	0
544	149	22	5	60	14	0	12	1	14	1	21	0	0	0	NA	0
545	149	22	6	55	14	0	12	1	14	1	21	0	0	0	NA	0
546	150	20	0	55	18	0	18	0	17	0	NA	0	0	0	NA	1
547	150	20	1	60	18	0	18	0	17	0	NA	0	0	0	NA	1
548	151	19	0	55	NA	0	18	0	NA	0	NA	0	0	0	NA	1
549	151	19	1	61	NA	0	18	0	NA	0	NA	0	0	0	NA	1
550	151	19	2	60	NA	0	18	0	NA	0	NA	0	0	0	NA	1
551	151	19	3	60	NA	0	18	0	NA	0	NA	0	0	0	NA	1
552	151	19	4	63	NA	0	18	0	NA	0	NA	0	0	0	NA	1
553	151	19	5	63	NA	0	18	0	NA	0	NA	0	0	0	NA	1
554	151	19	6	65	NA	0	18	0	NA	0	NA	0	0	0	NA	1
555	152	23	0	51	19	0	16	0	17	0	NA	0	0	0	NA	0
556	152	23	1	55	19	0	16	0	17	0	NA	0	0	0	NA	0
557	152	23	2	51	19	0	16	0	17	0	NA	0	0	0	NA	0
558	152	23	3	51	19	0	16	0	17	0	NA	0	0	0	NA	0
559	152	23	4	51	19	0	16	0	17	0	NA	0	0	0	NA	0
560	152	23	5	55	19	0	16	0	17	0	NA	0	0	0	NA	0
561	152	23	6	51	19	0	16	0	17	0	NA	0	0	0	NA	0
562	152	23	7	51	19	0	16	0	17	0	NA	0	0	0	NA	0
563	153	18	0	80	NA	0	17	0	NA	0	NA	0	0	0	NA	0
564	153	18	2	80	NA	0	17	0	NA	0	NA	0	0	0	NA	0
565	153	18	4	70	NA	0	17	0	NA	0	NA	0	0	0	NA	0
566	153	18	5	80	NA	0	17	0	NA	0	NA	0	0	0	NA	0
567	153	18	6	81	NA	0	17	0	NA	0	NA	0	0	0	NA	0
568	154	22	0	70	16	0	14	1	16	0	19	0	0	0	NA	0
569	155	18	0	60	14	0	16	0	17	0	18	0	0	0	NA	0
570	155	18	1	55	14	0	16	0	17	0	18	0	0	0	NA	0
571	155	18	2	61	14	0	16	0	17	0	18	0	0	0	NA	0
572	155	18	3	60	14	0	16	0	17	0	18	0	0	0	NA	0
573	156	18	0	70	NA	0	18	0	18	0	NA	0	0	0	NA	1
574	156	18	3	65	NA	0	18	0	18	0	NA	0	0	0	NA	1
575	156	18	4	70	NA	0	18	0	18	0	NA	0	0	0	NA	1
576	157	17	0	71	NA	0	18	0	NA	0	NA	0	0	0	NA	0
577	157	17	1	70	NA	0	18	0	NA	0	NA	0	0	0	NA	0
578	157	17	2	70	NA	0	18	0	NA	0	NA	0	0	0	NA	0
579	157	17	4	65	NA	0	18	0	NA	0	NA	0	0	0	NA	0
580	157	17	6	70	NA	0	18	0	NA	0	NA	0	0	0	NA	0
581	158	24	0	70	13	1	8	0	15	1	19	0	0	0	NA	0
582	158	24	1	65	13	1	8	0	15	1	19	0	0	0	NA	0
583	158	24	2	61	13	1	8	0	15	1	19	0	0	0	NA	0
584	158	24	3	65	13	1	8	0	15	1	19	0	0	0	NA	0
585	158	24	4	65	13	1	8	0	15	1	19	0	0	0	NA	0
586	158	24	5	60	13	1	8	0	15	1	19	0	0	0	NA	0
587	158	24	6	65	13	1	8	0	15	1	19	0	0	0	NA	0
588	158	24	7	65	13	1	8	0	15	1	19	0	0	0	NA	0
589	159	17	0	75	NA	0	13	1	16	0	15	1	0	0	NA	0
590	159	17	1	65	NA	0	13	1	16	0	15	1	0	0	NA	0
591	159	17	2	70	NA	0	13	1	16	0	15	1	0	0	NA	0
592	159	17	3	75	NA	0	13	1	16	0	15	1	0	0	NA	0
593	160	20	0	60	16	0	14	1	16	0	18	0	0	0	NA	0
594	160	20	1	61	16	0	14	1	16	0	18	0	0	0	NA	0
595	160	20	2	75	16	0	14	1	16	0	18	0	0	0	NA	0
596	160	20	3	70	16	0	14	1	16	0	18	0	0	0	NA	0
597	160	20	4	90	16	0	14	1	16	0	18	0	0	0	NA	0
598	161	21	0	60	19	0	18	0	NA	0	NA	0	0	1	NA	0
599	161	21	1	70	19	0	18	0	NA	0	NA	0	0	1	NA	0
600	161	21	2	60	19	0	18	0	NA	0	NA	0	0	1	NA	0
601	161	21	4	50	19	0	18	0	NA	0	NA	0	0	1	NA	0
602	161	21	5	60	19	0	18	0	NA	0	NA	0	0	1	NA	0
603	162	23	0	65	18	0	17	0	20	0	20	0	0	1	NA	1
604	162	23	1	70	18	0	17	0	20	0	20	0	0	1	NA	1
605	162	23	2	65	18	0	17	0	20	0	20	0	0	1	NA	1
606	162	23	3	61	18	0	17	0	20	0	20	0	0	1	NA	1
607	162	23	4	70	18	0	17	0	20	0	20	0	0	1	NA	1
608	163	18	0	61	NA	0	12	1	NA	0	NA	0	0	0	NA	1
609	163	18	1	75	NA	0	12	1	NA	0	NA	0	0	0	NA	1
610	163	18	3	61	NA	0	12	1	NA	0	NA	0	0	0	NA	1
611	163	18	4	70	NA	0	12	1	NA	0	NA	0	0	0	NA	1
612	164	24	0	65	NA	0	17	0	18	0	23	0	0	0	NA	0
613	164	24	1	75	NA	0	17	0	18	0	23	0	0	0	NA	0
614	165	22	0	60	18	0	17	0	18	0	18	0	0	0	NA	0
615	165	22	1	53	18	0	17	0	18	0	18	0	0	0	NA	0
616	165	22	2	51	18	0	17	0	18	0	18	0	0	0	NA	0
617	165	22	3	63	18	0	17	0	18	0	18	0	0	0	NA	0
618	165	22	4	51	18	0	17	0	18	0	18	0	0	0	NA	0
619	165	22	5	65	18	0	17	0	18	0	18	0	0	0	NA	0
620	165	22	6	60	18	0	17	0	18	0	18	0	0	0	NA	0
621	166	22	0	45	15	0	17	0	14	1	NA	0	0	0	NA	1
622	166	22	1	60	15	0	17	0	14	1	NA	0	0	0	NA	1
623	166	22	2	63	15	0	17	0	14	1	NA	0	0	0	NA	1
624	166	22	3	70	15	0	17	0	14	1	NA	0	0	0	NA	1
625	167	19	0	61	14	0	12	1	13	1	16	1	0	0	NA	0
626	167	19	1	65	14	0	12	1	13	1	16	1	0	0	NA	0
627	167	19	2	65	14	0	12	1	13	1	16	1	0	0	NA	0
628	167	19	3	51	14	0	12	1	13	1	16	1	0	0	NA	0
629	168	18	0	70	NA	0	17	0	NA	0	NA	0	0	0	NA	0
630	168	18	1	75	NA	0	17	0	NA	0	NA	0	0	0	NA	0
631	169	21	0	70	13	1	13	1	13	1	17	0	0	0	NA	1
632	169	21	3	45	13	1	13	1	13	1	17	0	0	0	NA	1
633	169	21	4	40	13	1	13	1	13	1	17	0	0	0	NA	1
634	170	23	0	51	8	0	15	0	12	1	14	1	0	0	NA	1
635	170	23	1	50	8	0	15	0	12	1	14	1	0	0	NA	1
636	170	23	2	45	8	0	15	0	12	1	14	1	0	0	NA	1
637	171	20	0	55	NA	0	8	0	NA	0	NA	0	1	0	NA	1
638	171	20	1	51	NA	0	8	0	NA	0	NA	0	1	0	NA	1
639	171	20	2	60	NA	0	8	0	NA	0	NA	0	1	0	NA	1
640	171	20	3	60	NA	0	8	0	NA	0	NA	0	1	0	NA	1
641	171	20	4	65	NA	0	8	0	NA	0	NA	0	1	0	NA	1
642	172	18	0	60	16	0	14	1	16	0	17	0	0	0	NA	0
643	172	18	2	60	16	0	14	1	16	0	17	0	0	0	NA	0
644	172	18	3	60	16	0	14	1	16	0	17	0	0	0	NA	0
645	172	18	5	65	16	0	14	1	16	0	17	0	0	0	NA	0
646	173	19	0	60	15	0	13	1	18	0	NA	0	0	0	NA	0
647	173	19	1	65	15	0	13	1	18	0	NA	0	0	0	NA	0
648	173	19	2	70	15	0	13	1	18	0	NA	0	0	0	NA	0
649	173	19	3	70	15	0	13	1	18	0	NA	0	0	0	NA	0
650	173	19	4	85	15	0	13	1	18	0	NA	0	0	0	NA	0
651	173	19	6	75	15	0	13	1	18	0	NA	0	0	0	NA	0
652	173	19	7	75	15	0	13	1	18	0	NA	0	0	0	NA	0
653	174	17	0	60	7	0	15	0	7	0	NA	0	0	0	NA	0
654	174	17	1	65	7	0	15	0	7	0	NA	0	0	0	NA	0
655	174	17	2	75	7	0	15	0	7	0	NA	0	0	0	NA	0
656	174	17	3	75	7	0	15	0	7	0	NA	0	0	0	NA	0
657	174	17	4	80	7	0	15	0	7	0	NA	0	0	0	NA	0
658	174	17	5	75	7	0	15	0	7	0	NA	0	0	0	NA	0
659	174	17	6	75	7	0	15	0	7	0	NA	0	0	0	NA	0
660	174	17	7	85	7	0	15	0	7	0	NA	0	0	0	NA	0
661	175	24	0	71	22	0	19	0	22	0	22	0	0	0	NA	0
662	175	24	4	80	22	0	19	0	22	0	22	0	0	0	NA	0
663	175	24	5	85	22	0	19	0	22	0	22	0	0	0	NA	0
664	176	19	0	60	16	0	16	0	16	0	17	0	0	0	NA	0
665	176	19	1	65	16	0	16	0	16	0	17	0	0	0	NA	0
666	177	25	0	65	19	0	14	1	16	0	23	0	0	0	NA	0
667	178	23	0	60	17	0	17	0	17	0	19	0	1	0	NA	1
668	178	23	1	60	17	0	17	0	17	0	19	0	1	0	NA	1
669	178	23	2	60	17	0	17	0	17	0	19	0	1	0	NA	1
670	179	17	0	51	NA	0	17	0	NA	0	NA	0	0	0	NA	0
671	179	17	1	55	NA	0	17	0	NA	0	NA	0	0	0	NA	0
672	179	17	2	55	NA	0	17	0	NA	0	NA	0	0	0	NA	0
673	179	17	3	60	NA	0	17	0	NA	0	NA	0	0	0	NA	0
674	180	26	0	60	15	0	16	0	15	1	19	0	0	0	NA	0
675	180	26	4	70	15	0	16	0	15	1	19	0	0	0	NA	0
676	181	21	0	45	15	0	13	1	14	1	15	1	0	0	NA	1
677	181	21	3	41	15	0	13	1	14	1	15	1	0	0	NA	1
678	182	28	0	45	14	0	14	1	15	1	18	0	1	0	NA	1
679	183	19	0	50	NA	0	8	0	NA	0	NA	0	0	0	NA	1
680	183	19	1	50	NA	0	8	0	NA	0	NA	0	0	0	NA	1
681	183	19	2	51	NA	0	8	0	NA	0	NA	0	0	0	NA	1
682	183	19	3	51	NA	0	8	0	NA	0	NA	0	0	0	NA	1
683	184	23	0	75	NA	0	18	0	NA	0	NA	0	0	0	NA	0
684	184	23	1	75	NA	0	18	0	NA	0	NA	0	0	0	NA	0
685	184	23	2	71	NA	0	18	0	NA	0	NA	0	0	0	NA	0
686	184	23	3	70	NA	0	18	0	NA	0	NA	0	0	0	NA	0
687	184	23	4	85	NA	0	18	0	NA	0	NA	0	0	0	NA	0
688	185	21	0	61	18	0	17	0	18	0	19	0	0	0	NA	0
689	185	21	1	61	18	0	17	0	18	0	19	0	0	0	NA	0
690	185	21	2	61	18	0	17	0	18	0	19	0	0	0	NA	0
691	185	21	3	65	18	0	17	0	18	0	19	0	0	0	NA	0
692	185	21	4	61	18	0	17	0	18	0	19	0	0	0	NA	0
693	185	21	6	61	18	0	17	0	18	0	19	0	0	0	NA	0
694	186	19	0	70	NA	0	16	0	NA	0	NA	0	0	0	NA	1
695	186	19	1	60	NA	0	16	0	NA	0	NA	0	0	0	NA	1
696	186	19	2	55	NA	0	16	0	NA	0	NA	0	0	0	NA	1
697	186	19	3	70	NA	0	16	0	NA	0	NA	0	0	0	NA	1
698	186	19	4	60	NA	0	16	0	NA	0	NA	0	0	0	NA	1
699	187	18	0	41	17	0	NA	0	10	1	NA	0	0	0	NA	0
700	187	18	1	41	17	0	NA	0	10	1	NA	0	0	0	NA	0
701	187	18	2	41	17	0	NA	0	10	1	NA	0	0	0	NA	0
702	187	18	3	41	17	0	NA	0	10	1	NA	0	0	0	NA	0
703	188	18	0	65	16	0	16	0	NA	0	NA	0	0	0	NA	1
704	188	18	1	70	16	0	16	0	NA	0	NA	0	0	0	NA	1
705	188	18	2	50	16	0	16	0	NA	0	NA	0	0	0	NA	1
706	188	18	3	60	16	0	16	0	NA	0	NA	0	0	0	NA	1
707	188	18	4	51	16	0	16	0	NA	0	NA	0	0	0	NA	1
708	188	18	5	55	16	0	16	0	NA	0	NA	0	0	0	NA	1
709	189	19	0	60	13	1	16	0	NA	0	NA	0	0	0	NA	0
710	189	19	1	61	13	1	16	0	NA	0	NA	0	0	0	NA	0
711	189	19	2	60	13	1	16	0	NA	0	NA	0	0	0	NA	0
712	189	19	3	60	13	1	16	0	NA	0	NA	0	0	0	NA	0
713	189	19	4	60	13	1	16	0	NA	0	NA	0	0	0	NA	0
714	189	19	5	61	13	1	16	0	NA	0	NA	0	0	0	NA	0
715	189	19	6	60	13	1	16	0	NA	0	NA	0	0	0	NA	0
716	190	18	0	75	NA	0	17	0	NA	0	NA	0	0	0	NA	0
717	190	18	1	75	NA	0	17	0	NA	0	NA	0	0	0	NA	0
718	190	18	2	65	NA	0	17	0	NA	0	NA	0	0	0	NA	0
719	190	18	3	80	NA	0	17	0	NA	0	NA	0	0	0	NA	0
720	190	18	5	81	NA	0	17	0	NA	0	NA	0	0	0	NA	0
721	190	18	7	70	NA	0	17	0	NA	0	NA	0	0	0	NA	0
722	191	18	0	61	NA	0	12	1	NA	0	NA	0	0	0	NA	0
723	191	18	1	61	NA	0	12	1	NA	0	NA	0	0	0	NA	0
724	191	18	2	61	NA	0	12	1	NA	0	NA	0	0	0	NA	0
725	191	18	3	61	NA	0	12	1	NA	0	NA	0	0	0	NA	0
726	191	18	4	61	NA	0	12	1	NA	0	NA	0	0	0	NA	0
727	191	18	5	61	NA	0	12	1	NA	0	NA	0	0	0	NA	0
728	191	18	6	60	NA	0	12	1	NA	0	NA	0	0	0	NA	0
729	192	25	0	41	12	1	17	0	18	0	20	0	1	0	NA	1
730	192	25	1	51	12	1	17	0	18	0	20	0	1	0	NA	1
731	192	25	2	55	12	1	17	0	18	0	20	0	1	0	NA	1
732	193	17	0	51	12	1	12	1	13	1	NA	0	0	0	NA	1
733	193	17	1	55	12	1	12	1	13	1	NA	0	0	0	NA	1
734	193	17	2	51	12	1	12	1	13	1	NA	0	0	0	NA	1
735	194	17	0	51	14	0	14	1	15	1	NA	0	0	0	NA	0
736	195	20	0	60	14	0	12	1	14	1	15	1	0	0	NA	0
737	195	20	1	50	14	0	12	1	14	1	15	1	0	0	NA	0
738	195	20	3	70	14	0	12	1	14	1	15	1	0	0	NA	0
739	195	20	4	70	14	0	12	1	14	1	15	1	0	0	NA	0
740	195	20	6	71	14	0	12	1	14	1	15	1	0	0	NA	0
741	196	19	0	56	NA	0	8	0	NA	0	NA	0	0	0	NA	0
742	196	19	1	51	NA	0	8	0	NA	0	NA	0	0	0	NA	0
743	196	19	2	57	NA	0	8	0	NA	0	NA	0	0	0	NA	0
744	196	19	3	55	NA	0	8	0	NA	0	NA	0	0	0	NA	0
745	196	19	4	65	NA	0	8	0	NA	0	NA	0	0	0	NA	0
746	196	19	5	60	NA	0	8	0	NA	0	NA	0	0	0	NA	0
747	197	17	0	50	15	0	16	0	NA	0	NA	0	0	0	NA	1
748	197	17	1	55	15	0	16	0	NA	0	NA	0	0	0	NA	1
749	197	17	2	45	15	0	16	0	NA	0	NA	0	0	0	NA	1
750	197	17	3	51	15	0	16	0	NA	0	NA	0	0	0	NA	1
751	197	17	4	55	15	0	16	0	NA	0	NA	0	0	0	NA	1
752	197	17	5	60	15	0	16	0	NA	0	NA	0	0	0	NA	1
753	197	17	6	60	15	0	16	0	NA	0	NA	0	0	0	NA	1
754	197	17	7	55	15	0	16	0	NA	0	NA	0	0	0	NA	1
755	198	23	0	65	NA	0	NA	0	NA	0	NA	0	0	0	NA	0
756	199	23	0	60	NA	0	20	0	NA	0	NA	0	0	0	NA	1
757	199	23	1	60	NA	0	20	0	NA	0	NA	0	0	0	NA	1
758	199	23	2	65	NA	0	20	0	NA	0	NA	0	0	0	NA	1
759	199	23	3	70	NA	0	20	0	NA	0	NA	0	0	0	NA	1
760	199	23	4	70	NA	0	20	0	NA	0	NA	0	0	0	NA	1
761	199	23	6	71	NA	0	20	0	NA	0	NA	0	0	0	NA	1
762	199	23	7	70	NA	0	20	0	NA	0	NA	0	0	0	NA	1
763	200	19	0	51	NA	0	14	1	16	0	NA	0	0	0	NA	0
764	200	19	1	55	NA	0	14	1	16	0	NA	0	0	0	NA	0
765	200	19	3	51	NA	0	14	1	16	0	NA	0	0	0	NA	0
766	201	25	0	35	21	0	16	0	21	0	20	0	1	0	NA	1
767	202	22	0	70	NA	0	17	0	NA	0	NA	0	0	0	NA	1
768	202	22	1	70	NA	0	17	0	NA	0	NA	0	0	0	NA	1
769	202	22	2	70	NA	0	17	0	NA	0	NA	0	0	0	NA	1
770	202	22	3	70	NA	0	17	0	NA	0	NA	0	0	0	NA	1
771	202	22	4	70	NA	0	17	0	NA	0	NA	0	0	0	NA	1
772	202	22	5	70	NA	0	17	0	NA	0	NA	0	0	0	NA	1
773	202	22	6	70	NA	0	17	0	NA	0	NA	0	0	0	NA	1
774	202	22	7	61	NA	0	17	0	NA	0	NA	0	0	0	NA	1
775	203	20	0	85	NA	0	NA	0	NA	0	NA	0	0	0	NA	1
776	203	20	3	91	NA	0	NA	0	NA	0	NA	0	0	0	NA	1
777	203	20	4	91	NA	0	NA	0	NA	0	NA	0	0	0	NA	1
778	204	25	0	50	15	0	13	1	15	1	15	1	1	0	NA	0
779	205	28	0	41	NA	0	16	0	17	0	22	0	0	0	NA	1
780	205	28	4	55	NA	0	16	0	17	0	22	0	0	0	NA	1
781	206	20	0	55	15	0	13	1	15	1	NA	0	1	0	NA	1
782	206	20	3	65	15	0	13	1	15	1	NA	0	1	0	NA	1
783	207	17	0	60	15	0	16	0	12	1	NA	0	0	0	NA	1
784	208	21	0	51	14	0	14	1	14	1	19	0	0	0	NA	1
785	208	21	1	50	14	0	14	1	14	1	19	0	0	0	NA	1
786	208	21	2	50	14	0	14	1	14	1	19	0	0	0	NA	1
787	208	21	4	70	14	0	14	1	14	1	19	0	0	0	NA	1
788	208	21	5	80	14	0	14	1	14	1	19	0	0	0	NA	1
789	208	21	6	81	14	0	14	1	14	1	19	0	0	0	NA	1
790	209	20	0	65	14	0	13	1	15	1	18	0	0	0	NA	0
791	209	20	1	65	14	0	13	1	15	1	18	0	0	0	NA	0
792	209	20	3	55	14	0	13	1	15	1	18	0	0	0	NA	0
793	209	20	4	51	14	0	13	1	15	1	18	0	0	0	NA	0
794	209	20	5	60	14	0	13	1	15	1	18	0	0	0	NA	0
795	209	20	6	61	14	0	13	1	15	1	18	0	0	0	NA	0
796	209	20	7	70	14	0	13	1	15	1	18	0	0	0	NA	0
797	210	17	0	61	NA	0	16	0	NA	0	NA	0	0	0	NA	1
798	210	17	1	61	NA	0	16	0	NA	0	NA	0	0	0	NA	1
799	210	17	2	61	NA	0	16	0	NA	0	NA	0	0	0	NA	1
800	210	17	3	61	NA	0	16	0	NA	0	NA	0	0	0	NA	1
801	211	20	0	70	NA	0	NA	0	NA	0	NA	0	1	0	NA	1
802	212	30	0	55	14	0	14	1	15	1	19	0	1	0	NA	1
803	212	30	1	60	14	0	14	1	15	1	19	0	1	0	NA	1
804	212	30	2	65	14	0	14	1	15	1	19	0	1	0	NA	1
805	213	17	0	55	15	0	14	1	16	0	NA	0	0	0	NA	0
806	213	17	1	51	15	0	14	1	16	0	NA	0	0	0	NA	0
807	213	17	2	51	15	0	14	1	16	0	NA	0	0	0	NA	0
808	213	17	3	55	15	0	14	1	16	0	NA	0	0	0	NA	0
809	214	17	0	70	NA	0	NA	0	NA	0	NA	0	0	0	NA	0
810	214	17	1	71	NA	0	NA	0	NA	0	NA	0	0	0	NA	0
811	214	17	2	71	NA	0	NA	0	NA	0	NA	0	0	0	NA	0
812	215	17	0	35	16	0	16	0	17	0	NA	0	0	0	NA	0
813	215	17	1	40	16	0	16	0	17	0	NA	0	0	0	NA	0
814	215	17	2	35	16	0	16	0	17	0	NA	0	0	0	NA	0
815	216	30	0	65	20	0	16	0	16	0	24	0	0	0	NA	1
816	216	30	4	91	20	0	16	0	16	0	24	0	0	0	NA	1
817	217	28	0	70	15	0	15	0	15	1	17	0	1	0	NA	1
818	217	28	4	70	15	0	15	0	15	1	17	0	1	0	NA	1
819	217	28	5	61	15	0	15	0	15	1	17	0	1	0	NA	1
820	218	29	0	71	16	0	16	0	16	0	NA	0	0	1	NA	1
821	218	29	1	71	16	0	16	0	16	0	NA	0	0	1	NA	1
822	219	19	0	61	NA	0	NA	0	NA	0	NA	0	0	0	NA	0
823	219	19	1	61	NA	0	NA	0	NA	0	NA	0	0	0	NA	0
824	219	19	2	61	NA	0	NA	0	NA	0	NA	0	0	0	NA	0
825	219	19	3	61	NA	0	NA	0	NA	0	NA	0	0	0	NA	0
826	219	19	4	80	NA	0	NA	0	NA	0	NA	0	0	0	NA	0
827	219	19	5	50	NA	0	NA	0	NA	0	NA	0	0	0	NA	0
828	219	19	6	50	NA	0	NA	0	NA	0	NA	0	0	0	NA	0
829	219	19	7	31	NA	0	NA	0	NA	0	NA	0	0	0	NA	0
830	220	30	0	60	NA	0	14	1	NA	0	NA	0	0	0	NA	0
831	220	30	1	55	NA	0	14	1	NA	0	NA	0	0	0	NA	0
832	220	30	2	50	NA	0	14	1	NA	0	NA	0	0	0	NA	0
833	220	30	3	41	NA	0	14	1	NA	0	NA	0	0	0	NA	0
834	221	24	0	65	NA	0	20	0	NA	0	NA	0	0	0	NA	0
835	221	24	2	65	NA	0	20	0	NA	0	NA	0	0	0	NA	0
836	221	24	3	57	NA	0	20	0	NA	0	NA	0	0	0	NA	0
837	221	24	4	60	NA	0	20	0	NA	0	NA	0	0	0	NA	0
838	221	24	5	61	NA	0	20	0	NA	0	NA	0	0	0	NA	0
839	221	24	6	61	NA	0	20	0	NA	0	NA	0	0	0	NA	0
840	222	27	0	61	NA	0	17	0	18	0	NA	0	0	0	NA	0
841	222	27	2	61	NA	0	17	0	18	0	NA	0	0	0	NA	0
842	223	23	0	55	NA	0	17	0	NA	0	NA	0	0	0	NA	0
843	223	23	1	55	NA	0	17	0	NA	0	NA	0	0	0	NA	0
844	223	23	2	51	NA	0	17	0	NA	0	NA	0	0	0	NA	0
845	223	23	3	51	NA	0	17	0	NA	0	NA	0	0	0	NA	0
846	223	23	4	45	NA	0	17	0	NA	0	NA	0	0	0	NA	0
847	224	19	0	55	13	1	13	1	15	1	NA	0	0	0	NA	0
848	224	19	3	51	13	1	13	1	15	1	NA	0	0	0	NA	0
849	224	19	4	65	13	1	13	1	15	1	NA	0	0	0	NA	0
850	224	19	5	65	13	1	13	1	15	1	NA	0	0	0	NA	0
851	225	24	0	51	16	0	15	0	17	0	18	0	0	0	NA	1
852	225	24	1	60	16	0	15	0	17	0	18	0	0	0	NA	1
853	225	24	2	50	16	0	15	0	17	0	18	0	0	0	NA	1
854	225	24	3	60	16	0	15	0	17	0	18	0	0	0	NA	1
855	225	24	4	51	16	0	15	0	17	0	18	0	0	0	NA	1
856	225	24	5	65	16	0	15	0	17	0	18	0	0	0	NA	1
857	225	24	6	61	16	0	15	0	17	0	18	0	0	0	NA	1
858	226	22	0	45	NA	0	4	0	NA	0	NA	0	1	0	NA	1
859	227	25	0	40	18	0	13	1	19	0	18	0	0	0	NA	0
860	227	25	1	40	18	0	13	1	19	0	18	0	0	0	NA	0
861	228	24	0	60	NA	0	18	0	NA	0	NA	0	0	0	NA	1
862	228	24	1	65	NA	0	18	0	NA	0	NA	0	0	0	NA	1
863	228	24	2	65	NA	0	18	0	NA	0	NA	0	0	0	NA	1
864	228	24	3	85	NA	0	18	0	NA	0	NA	0	0	0	NA	1
865	228	24	5	81	NA	0	18	0	NA	0	NA	0	0	0	NA	1
866	229	24	0	65	14	0	17	0	NA	0	NA	0	0	1	NA	0
867	230	17	0	83	15	0	15	0	NA	0	NA	0	0	0	NA	0
868	231	23	0	50	NA	0	17	0	NA	0	NA	0	0	1	NA	1
869	231	23	1	51	NA	0	17	0	NA	0	NA	0	0	1	NA	1
870	232	17	0	55	16	0	16	0	NA	0	NA	0	0	0	NA	1
871	232	17	1	55	16	0	16	0	NA	0	NA	0	0	0	NA	1
872	233	17	0	65	NA	0	NA	0	NA	0	NA	0	0	0	NA	0
873	233	17	1	80	NA	0	NA	0	NA	0	NA	0	0	0	NA	0
874	233	17	2	85	NA	0	NA	0	NA	0	NA	0	0	0	NA	0
875	233	17	3	70	NA	0	NA	0	NA	0	NA	0	0	0	NA	0
876	233	17	5	61	NA	0	NA	0	NA	0	NA	0	0	0	NA	0
877	233	17	6	65	NA	0	NA	0	NA	0	NA	0	0	0	NA	0
878	233	17	7	61	NA	0	NA	0	NA	0	NA	0	0	0	NA	0
879	234	23	0	65	NA	0	NA	0	NA	0	NA	0	0	0	NA	0
880	234	23	1	65	NA	0	NA	0	NA	0	NA	0	0	0	NA	0
881	235	17	0	65	NA	0	16	0	NA	0	NA	0	0	0	NA	0
882	235	17	1	65	NA	0	16	0	NA	0	NA	0	0	0	NA	0
883	235	17	2	60	NA	0	16	0	NA	0	NA	0	0	0	NA	0
884	235	17	3	55	NA	0	16	0	NA	0	NA	0	0	0	NA	0
885	235	17	4	55	NA	0	16	0	NA	0	NA	0	0	0	NA	0
886	235	17	5	60	NA	0	16	0	NA	0	NA	0	0	0	NA	0
887	236	22	0	70	17	0	15	0	16	0	18	0	0	0	NA	1
888	237	20	0	60	NA	0	13	1	17	0	NA	0	0	0	NA	0
889	237	20	1	65	NA	0	13	1	17	0	NA	0	0	0	NA	0
890	237	20	2	65	NA	0	13	1	17	0	NA	0	0	0	NA	0
891	237	20	4	65	NA	0	13	1	17	0	NA	0	0	0	NA	0
892	237	20	5	65	NA	0	13	1	17	0	NA	0	0	0	NA	0
893	237	20	6	65	NA	0	13	1	17	0	NA	0	0	0	NA	0
894	238	20	0	65	15	0	13	1	15	1	18	0	0	0	NA	1
895	238	20	1	65	15	0	13	1	15	1	18	0	0	0	NA	1
896	238	20	5	60	15	0	13	1	15	1	18	0	0	0	NA	1
897	239	20	0	60	NA	0	18	0	NA	0	NA	0	0	0	NA	1
898	239	20	1	65	NA	0	18	0	NA	0	NA	0	0	0	NA	1
899	239	20	2	75	NA	0	18	0	NA	0	NA	0	0	0	NA	1
900	239	20	4	65	NA	0	18	0	NA	0	NA	0	0	0	NA	1
901	239	20	6	70	NA	0	18	0	NA	0	NA	0	0	0	NA	1
902	240	17	0	71	15	0	15	0	15	1	NA	0	0	0	NA	1
903	240	17	1	71	15	0	15	0	15	1	NA	0	0	0	NA	1
904	241	19	0	70	20	0	17	0	NA	0	NA	0	0	0	NA	0
905	241	19	1	71	20	0	17	0	NA	0	NA	0	0	0	NA	0
906	241	19	2	71	20	0	17	0	NA	0	NA	0	0	0	NA	0
907	241	19	3	71	20	0	17	0	NA	0	NA	0	0	0	NA	0
908	242	19	0	65	NA	0	18	0	NA	0	NA	0	0	0	NA	0
909	242	19	1	67	NA	0	18	0	NA	0	NA	0	0	0	NA	0
910	242	19	2	67	NA	0	18	0	NA	0	NA	0	0	0	NA	0
911	242	19	3	75	NA	0	18	0	NA	0	NA	0	0	0	NA	0
912	242	19	4	81	NA	0	18	0	NA	0	NA	0	0	0	NA	0
913	242	19	6	61	NA	0	18	0	NA	0	NA	0	0	0	NA	0
914	242	19	7	58	NA	0	18	0	NA	0	NA	0	0	0	NA	0
915	243	21	0	70	18	0	15	0	19	0	NA	0	0	0	NA	0
916	243	21	3	70	18	0	15	0	19	0	NA	0	0	0	NA	0
917	243	21	4	70	18	0	15	0	19	0	NA	0	0	0	NA	0
918	243	21	6	71	18	0	15	0	19	0	NA	0	0	0	NA	0
919	244	19	0	55	NA	0	NA	0	NA	0	NA	0	0	0	NA	1
920	244	19	1	60	NA	0	NA	0	NA	0	NA	0	0	0	NA	1
921	244	19	2	55	NA	0	NA	0	NA	0	NA	0	0	0	NA	1
922	244	19	5	55	NA	0	NA	0	NA	0	NA	0	0	0	NA	1
923	244	19	6	55	NA	0	NA	0	NA	0	NA	0	0	0	NA	1
924	244	19	7	55	NA	0	NA	0	NA	0	NA	0	0	0	NA	1
925	245	21	0	70	15	0	15	0	16	0	18	0	0	0	NA	0
926	245	21	1	65	15	0	15	0	16	0	18	0	0	0	NA	0
927	245	21	2	70	15	0	15	0	16	0	18	0	0	0	NA	0
928	245	21	3	70	15	0	15	0	16	0	18	0	0	0	NA	0
929	245	21	4	75	15	0	15	0	16	0	18	0	0	0	NA	0
930	246	18	0	60	15	0	14	1	15	1	16	1	0	0	NA	1
931	246	18	1	65	15	0	14	1	15	1	16	1	0	0	NA	1
932	246	18	4	65	15	0	14	1	15	1	16	1	0	0	NA	1
933	246	18	5	65	15	0	14	1	15	1	16	1	0	0	NA	1
934	247	20	0	61	14	0	15	0	18	0	21	0	0	0	NA	0
935	247	20	1	65	14	0	15	0	18	0	21	0	0	0	NA	0
936	247	20	2	65	14	0	15	0	18	0	21	0	0	0	NA	0
937	247	20	3	61	14	0	15	0	18	0	21	0	0	0	NA	0
938	247	20	4	65	14	0	15	0	18	0	21	0	0	0	NA	0
939	248	19	0	65	NA	0	17	0	NA	0	NA	0	0	0	NA	1
940	248	19	2	50	NA	0	17	0	NA	0	NA	0	0	0	NA	1
941	248	19	3	50	NA	0	17	0	NA	0	NA	0	0	0	NA	1
942	248	19	4	55	NA	0	17	0	NA	0	NA	0	0	0	NA	1
943	248	19	5	55	NA	0	17	0	NA	0	NA	0	0	0	NA	1
944	248	19	6	50	NA	0	17	0	NA	0	NA	0	0	0	NA	1
945	248	19	7	55	NA	0	17	0	NA	0	NA	0	0	0	NA	1
946	249	22	0	75	14	0	14	1	15	1	18	0	0	0	NA	0
947	249	22	1	71	14	0	14	1	15	1	18	0	0	0	NA	0
948	249	22	2	70	14	0	14	1	15	1	18	0	0	0	NA	0
949	249	22	3	60	14	0	14	1	15	1	18	0	0	0	NA	0
950	249	22	5	60	14	0	14	1	15	1	18	0	0	0	NA	0
951	249	22	6	75	14	0	14	1	15	1	18	0	0	0	NA	0
952	250	30	0	50	NA	0	NA	0	NA	0	NA	0	1	0	NA	0
953	250	30	1	50	NA	0	NA	0	NA	0	NA	0	1	0	NA	0
954	250	30	2	51	NA	0	NA	0	NA	0	NA	0	1	0	NA	0
955	250	30	3	50	NA	0	NA	0	NA	0	NA	0	1	0	NA	0
956	250	30	4	50	NA	0	NA	0	NA	0	NA	0	1	0	NA	0
957	251	22	0	41	13	1	19	0	16	0	17	0	0	0	NA	1
958	252	21	0	50	14	0	13	1	15	1	16	1	0	0	NA	1
959	252	21	1	60	14	0	13	1	15	1	16	1	0	0	NA	1
960	252	21	2	60	14	0	13	1	15	1	16	1	0	0	NA	1
961	252	21	3	63	14	0	13	1	15	1	16	1	0	0	NA	1
962	252	21	4	50	14	0	13	1	15	1	16	1	0	0	NA	1
963	252	21	5	61	14	0	13	1	15	1	16	1	0	0	NA	1
964	252	21	6	55	14	0	13	1	15	1	16	1	0	0	NA	1
965	252	21	7	60	14	0	13	1	15	1	16	1	0	0	NA	1
966	253	18	0	70	12	1	8	0	14	1	12	1	0	0	NA	0
967	253	18	1	65	12	1	8	0	14	1	12	1	0	0	NA	0
968	253	18	2	50	12	1	8	0	14	1	12	1	0	0	NA	0
969	253	18	3	55	12	1	8	0	14	1	12	1	0	0	NA	0
970	253	18	6	58	12	1	8	0	14	1	12	1	0	0	NA	0
971	254	22	0	55	13	1	13	1	15	1	17	0	0	0	NA	1
972	254	22	1	51	13	1	13	1	15	1	17	0	0	0	NA	1
973	254	22	2	55	13	1	13	1	15	1	17	0	0	0	NA	1
974	255	22	0	51	11	1	11	1	11	1	18	0	0	0	NA	0
975	255	22	3	40	11	1	11	1	11	1	18	0	0	0	NA	0
976	255	22	5	41	11	1	11	1	11	1	18	0	0	0	NA	0
977	256	19	0	60	NA	0	18	0	NA	0	NA	0	0	0	NA	0
978	256	19	1	55	NA	0	18	0	NA	0	NA	0	0	0	NA	0
979	256	19	2	55	NA	0	18	0	NA	0	NA	0	0	0	NA	0
980	257	21	0	55	14	0	14	1	18	0	16	1	0	0	NA	0
981	257	21	2	50	14	0	14	1	18	0	16	1	0	0	NA	0
982	258	20	0	61	NA	0	17	0	NA	0	NA	0	0	0	NA	0
983	259	17	0	50	16	0	16	0	NA	0	NA	0	0	0	NA	0
984	259	17	1	51	16	0	16	0	NA	0	NA	0	0	0	NA	0
985	259	17	3	60	16	0	16	0	NA	0	NA	0	0	0	NA	0
986	259	17	4	60	16	0	16	0	NA	0	NA	0	0	0	NA	0
987	259	17	5	55	16	0	16	0	NA	0	NA	0	0	0	NA	0
988	259	17	6	60	16	0	16	0	NA	0	NA	0	0	0	NA	0
989	260	28	0	61	14	0	6	0	14	1	15	1	0	0	NA	0
990	261	22	0	60	19	0	14	1	18	0	20	0	0	0	NA	0
991	261	22	1	60	19	0	14	1	18	0	20	0	0	0	NA	0
992	261	22	2	55	19	0	14	1	18	0	20	0	0	0	NA	0
993	262	23	0	41	14	0	14	1	14	1	15	1	1	0	NA	1
994	263	18	0	60	14	0	14	1	14	1	15	1	0	0	NA	1
995	263	18	4	45	14	0	14	1	14	1	15	1	0	0	NA	1
996	264	29	0	61	15	0	15	0	15	1	24	0	1	0	NA	1
997	265	27	0	65	16	0	16	0	25	0	NA	0	0	0	NA	0
998	265	27	1	65	16	0	16	0	25	0	NA	0	0	0	NA	0
999	265	27	2	61	16	0	16	0	25	0	NA	0	0	0	NA	0
1000	265	27	3	70	16	0	16	0	25	0	NA	0	0	0	NA	0
1001	265	27	4	60	16	0	16	0	25	0	NA	0	0	0	NA	0
1002	265	27	5	65	16	0	16	0	25	0	NA	0	0	0	NA	0
1003	265	27	6	65	16	0	16	0	25	0	NA	0	0	0	NA	0
1004	265	27	7	60	16	0	16	0	25	0	NA	0	0	0	NA	0
1005	266	24	0	65	NA	0	18	0	NA	0	NA	0	0	0	NA	1
1006	266	24	1	65	NA	0	18	0	NA	0	NA	0	0	0	NA	1
1007	266	24	2	60	NA	0	18	0	NA	0	NA	0	0	0	NA	1
1008	267	19	0	90	17	0	16	0	18	0	17	0	0	0	NA	0
1009	267	19	1	80	17	0	16	0	18	0	17	0	0	0	NA	0
1010	267	19	2	80	17	0	16	0	18	0	17	0	0	0	NA	0
1011	267	19	3	70	17	0	16	0	18	0	17	0	0	0	NA	0
1012	267	19	4	70	17	0	16	0	18	0	17	0	0	0	NA	0
1013	268	17	0	60	16	0	13	1	17	0	NA	0	0	0	NA	0
1014	268	17	1	60	16	0	13	1	17	0	NA	0	0	0	NA	0
1015	268	17	3	55	16	0	13	1	17	0	NA	0	0	0	NA	0
1016	268	17	4	60	16	0	13	1	17	0	NA	0	0	0	NA	0
1017	268	17	6	55	16	0	13	1	17	0	NA	0	0	0	NA	0
1018	268	17	7	60	16	0	13	1	17	0	NA	0	0	0	NA	0
1019	269	22	0	51	NA	0	14	1	NA	0	NA	0	0	0	NA	0
1020	269	22	2	61	NA	0	14	1	NA	0	NA	0	0	0	NA	0
1021	270	23	0	50	NA	0	19	0	NA	0	NA	0	0	0	NA	1
1022	270	23	1	45	NA	0	19	0	NA	0	NA	0	0	0	NA	1
1023	270	23	2	50	NA	0	19	0	NA	0	NA	0	0	0	NA	1
1024	271	21	0	41	13	1	13	1	13	1	18	0	0	0	NA	1
1025	271	21	1	50	13	1	13	1	13	1	18	0	0	0	NA	1
1026	271	21	2	60	13	1	13	1	13	1	18	0	0	0	NA	1
1027	271	21	3	61	13	1	13	1	13	1	18	0	0	0	NA	1
1028	272	18	0	70	17	0	14	1	15	1	18	0	0	0	NA	1
1029	272	18	1	70	17	0	14	1	15	1	18	0	0	0	NA	1
1030	273	18	0	50	NA	0	NA	0	NA	0	NA	0	0	0	NA	1
1031	273	18	1	55	NA	0	NA	0	NA	0	NA	0	0	0	NA	1
1032	273	18	2	60	NA	0	NA	0	NA	0	NA	0	0	0	NA	1
1033	273	18	3	60	NA	0	NA	0	NA	0	NA	0	0	0	NA	1
1034	274	20	0	61	14	0	14	1	15	1	17	0	0	0	NA	0
1035	274	20	1	51	14	0	14	1	15	1	17	0	0	0	NA	0
1036	274	20	2	71	14	0	14	1	15	1	17	0	0	0	NA	0
1037	274	20	3	80	14	0	14	1	15	1	17	0	0	0	NA	0
1038	275	24	0	65	NA	0	10	1	NA	0	NA	0	0	0	NA	0
1039	275	24	1	55	NA	0	10	1	NA	0	NA	0	0	0	NA	0
1040	275	24	2	65	NA	0	10	1	NA	0	NA	0	0	0	NA	0
1041	275	24	3	60	NA	0	10	1	NA	0	NA	0	0	0	NA	0
1042	276	21	0	61	NA	0	17	0	NA	0	NA	0	0	0	NA	0
1043	276	21	2	51	NA	0	17	0	NA	0	NA	0	0	0	NA	0
1044	276	21	3	51	NA	0	17	0	NA	0	NA	0	0	0	NA	0
1045	277	22	0	70	NA	0	17	0	NA	0	NA	0	0	0	NA	1
1046	277	22	1	75	NA	0	17	0	NA	0	NA	0	0	0	NA	1
1047	277	22	3	70	NA	0	17	0	NA	0	NA	0	0	0	NA	1
1048	278	24	0	41	19	0	18	0	19	0	20	0	0	0	NA	1
1049	278	24	1	41	19	0	18	0	19	0	20	0	0	0	NA	1
1050	279	21	0	60	13	1	14	1	15	1	NA	0	0	0	NA	0
1051	279	21	1	50	13	1	14	1	15	1	NA	0	0	0	NA	0
1052	279	21	2	45	13	1	14	1	15	1	NA	0	0	0	NA	0
1053	279	21	3	71	13	1	14	1	15	1	NA	0	0	0	NA	0
1054	279	21	4	65	13	1	14	1	15	1	NA	0	0	0	NA	0
1055	279	21	5	70	13	1	14	1	15	1	NA	0	0	0	NA	0
1056	280	23	0	70	8	0	10	1	9	0	13	1	0	0	NA	0
1057	280	23	1	60	8	0	10	1	9	0	13	1	0	0	NA	0
1058	280	23	2	75	8	0	10	1	9	0	13	1	0	0	NA	0
1059	281	28	0	55	NA	0	11	1	12	1	13	1	0	0	NA	0
1060	281	28	1	55	NA	0	11	1	12	1	13	1	0	0	NA	0
1061	281	28	2	60	NA	0	11	1	12	1	13	1	0	0	NA	0
1062	281	28	3	41	NA	0	11	1	12	1	13	1	0	0	NA	0
1063	282	29	0	65	NA	0	16	0	NA	0	NA	0	0	0	NA	0
1064	282	29	1	65	NA	0	16	0	NA	0	NA	0	0	0	NA	0
1065	282	29	2	65	NA	0	16	0	NA	0	NA	0	0	0	NA	0
1066	283	20	0	70	18	0	16	0	NA	0	NA	0	0	0	NA	0
1067	283	20	1	55	18	0	16	0	NA	0	NA	0	0	0	NA	0
1068	283	20	2	65	18	0	16	0	NA	0	NA	0	0	0	NA	0
1069	283	20	3	70	18	0	16	0	NA	0	NA	0	0	0	NA	0
1070	284	19	0	70	14	0	12	1	19	0	NA	0	0	0	NA	0
1071	284	19	1	70	14	0	12	1	19	0	NA	0	0	0	NA	0
1072	284	19	3	61	14	0	12	1	19	0	NA	0	0	0	NA	0
1073	285	25	0	50	14	0	15	0	14	1	18	0	0	0	NA	1
1074	285	25	1	50	14	0	15	0	14	1	18	0	0	0	NA	1
1075	285	25	2	45	14	0	15	0	14	1	18	0	0	0	NA	1
1076	285	25	3	45	14	0	15	0	14	1	18	0	0	0	NA	1
1077	285	25	4	45	14	0	15	0	14	1	18	0	0	0	NA	1
1078	285	25	5	45	14	0	15	0	14	1	18	0	0	0	NA	1
1079	285	25	6	60	14	0	15	0	14	1	18	0	0	0	NA	1
1080	286	22	0	50	17	0	16	0	17	0	17	0	0	0	NA	0
1081	286	22	2	50	17	0	16	0	17	0	17	0	0	0	NA	0
1082	287	22	0	65	18	0	16	0	NA	0	NA	0	0	0	NA	0
1083	287	22	1	70	18	0	16	0	NA	0	NA	0	0	0	NA	0
1084	288	22	0	70	NA	0	16	0	NA	0	NA	0	0	0	NA	1
1085	289	24	0	65	13	1	13	1	13	1	13	1	1	0	NA	0
1086	289	24	1	51	13	1	13	1	13	1	13	1	1	0	NA	0
1087	290	18	0	65	NA	0	18	0	NA	0	NA	0	0	1	NA	1
1088	290	18	1	65	NA	0	18	0	NA	0	NA	0	0	1	NA	1
1089	291	19	0	51	14	0	18	0	NA	0	NA	0	0	0	NA	0
1090	291	19	1	51	14	0	18	0	NA	0	NA	0	0	0	NA	0
1091	291	19	2	51	14	0	18	0	NA	0	NA	0	0	0	NA	0
1092	291	19	3	55	14	0	18	0	NA	0	NA	0	0	0	NA	0
1093	291	19	4	60	14	0	18	0	NA	0	NA	0	0	0	NA	0
1094	291	19	5	60	14	0	18	0	NA	0	NA	0	0	0	NA	0
1095	291	19	6	60	14	0	18	0	NA	0	NA	0	0	0	NA	0
1096	291	19	7	60	14	0	18	0	NA	0	NA	0	0	0	NA	0
1097	292	17	0	55	NA	0	NA	0	NA	0	NA	0	0	0	NA	1
1098	292	17	1	60	NA	0	NA	0	NA	0	NA	0	0	0	NA	1
1099	292	17	2	70	NA	0	NA	0	NA	0	NA	0	0	0	NA	1
1100	292	17	3	75	NA	0	NA	0	NA	0	NA	0	0	0	NA	1
1101	292	17	7	70	NA	0	NA	0	NA	0	NA	0	0	0	NA	1
1102	293	19	0	65	15	0	13	1	15	1	NA	0	0	0	NA	0
1103	293	19	1	70	15	0	13	1	15	1	NA	0	0	0	NA	0
1104	293	19	2	70	15	0	13	1	15	1	NA	0	0	0	NA	0
1105	293	19	3	80	15	0	13	1	15	1	NA	0	0	0	NA	0
1106	294	25	0	55	NA	0	NA	0	NA	0	NA	0	0	1	NA	1
1107	294	25	1	60	NA	0	NA	0	NA	0	NA	0	0	1	NA	1
1108	295	22	0	81	14	0	13	1	14	1	15	1	0	0	NA	0
1109	295	22	1	75	14	0	13	1	14	1	15	1	0	0	NA	0
1110	295	22	2	75	14	0	13	1	14	1	15	1	0	0	NA	0
1111	295	22	3	70	14	0	13	1	14	1	15	1	0	0	NA	0
1112	295	22	4	70	14	0	13	1	14	1	15	1	0	0	NA	0
1113	295	22	5	70	14	0	13	1	14	1	15	1	0	0	NA	0
1114	295	22	6	65	14	0	13	1	14	1	15	1	0	0	NA	0
1115	295	22	7	75	14	0	13	1	14	1	15	1	0	0	NA	0
1116	296	20	0	51	16	0	13	1	18	0	20	0	0	0	NA	0
1117	296	20	1	50	16	0	13	1	18	0	20	0	0	0	NA	0
1118	296	20	2	50	16	0	13	1	18	0	20	0	0	0	NA	0
1119	296	20	3	41	16	0	13	1	18	0	20	0	0	0	NA	0
1120	296	20	4	40	16	0	13	1	18	0	20	0	0	0	NA	0
1121	296	20	5	40	16	0	13	1	18	0	20	0	0	0	NA	0
1122	296	20	7	40	16	0	13	1	18	0	20	0	0	0	NA	0
1123	297	23	0	75	15	0	14	1	15	1	19	0	0	0	NA	1
1124	297	23	1	61	15	0	14	1	15	1	19	0	0	0	NA	1
1125	297	23	2	70	15	0	14	1	15	1	19	0	0	0	NA	1
1126	297	23	3	75	15	0	14	1	15	1	19	0	0	0	NA	1
1127	298	18	0	55	13	1	14	1	15	1	NA	0	0	0	NA	0
1128	298	18	1	60	13	1	14	1	15	1	NA	0	0	0	NA	0
1129	298	18	2	60	13	1	14	1	15	1	NA	0	0	0	NA	0
1130	299	18	0	70	NA	0	15	0	NA	0	NA	0	0	0	NA	1
1131	299	18	2	60	NA	0	15	0	NA	0	NA	0	0	0	NA	1
1132	299	18	3	70	NA	0	15	0	NA	0	NA	0	0	0	NA	1
1133	299	18	4	65	NA	0	15	0	NA	0	NA	0	0	0	NA	1
1134	299	18	5	70	NA	0	15	0	NA	0	NA	0	0	0	NA	1
1135	299	18	6	75	NA	0	15	0	NA	0	NA	0	0	0	NA	1
1136	299	18	7	75	NA	0	15	0	NA	0	NA	0	0	0	NA	1
1137	300	22	0	61	15	0	12	1	16	0	18	0	0	0	NA	1
1138	300	22	1	60	15	0	12	1	16	0	18	0	0	0	NA	1
1139	300	22	2	61	15	0	12	1	16	0	18	0	0	0	NA	1
1140	300	22	3	65	15	0	12	1	16	0	18	0	0	0	NA	1
1141	300	22	4	60	15	0	12	1	16	0	18	0	0	0	NA	1
1142	301	26	0	65	NA	0	16	0	26	0	NA	0	0	0	NA	1
1143	301	26	2	75	NA	0	16	0	26	0	NA	0	0	0	NA	1
1144	302	20	0	70	14	0	13	1	15	1	NA	0	0	0	NA	1
1145	302	20	1	69	14	0	13	1	15	1	NA	0	0	0	NA	1
1146	302	20	3	70	14	0	13	1	15	1	NA	0	0	0	NA	1
1147	302	20	4	80	14	0	13	1	15	1	NA	0	0	0	NA	1
1148	303	18	0	61	18	0	16	0	NA	0	NA	0	0	0	NA	0
1149	304	17	0	61	NA	0	NA	0	NA	0	NA	0	0	0	NA	0
1150	304	17	1	55	NA	0	NA	0	NA	0	NA	0	0	0	NA	0
1151	304	17	2	55	NA	0	NA	0	NA	0	NA	0	0	0	NA	0
1152	304	17	3	65	NA	0	NA	0	NA	0	NA	0	0	0	NA	0
1153	304	17	5	51	NA	0	NA	0	NA	0	NA	0	0	0	NA	0
1154	305	24	0	50	14	0	15	0	15	1	18	0	1	0	NA	1
1155	305	24	2	55	14	0	15	0	15	1	18	0	1	0	NA	1
1156	306	21	0	70	18	0	17	0	19	0	21	0	0	0	NA	0
1157	306	21	1	70	18	0	17	0	19	0	21	0	0	0	NA	0
1158	306	21	2	NA	18	0	17	0	19	0	21	0	0	0	NA	0
1159	307	25	0	41	16	0	NA	0	NA	0	NA	0	0	0	NA	1
1160	307	25	1	50	16	0	NA	0	NA	0	NA	0	0	0	NA	1
1161	307	25	2	41	16	0	NA	0	NA	0	NA	0	0	0	NA	1
1162	307	25	3	41	16	0	NA	0	NA	0	NA	0	0	0	NA	1
1163	307	25	4	41	16	0	NA	0	NA	0	NA	0	0	0	NA	1
1164	307	25	5	41	16	0	NA	0	NA	0	NA	0	0	0	NA	1
1165	307	25	6	50	16	0	NA	0	NA	0	NA	0	0	0	NA	1
1166	307	25	7	41	16	0	NA	0	NA	0	NA	0	0	0	NA	1
1167	308	29	0	70	16	0	15	0	16	0	NA	0	0	0	NA	0
1168	308	29	3	80	16	0	15	0	16	0	NA	0	0	0	NA	0
1169	309	19	0	55	16	0	16	0	18	0	18	0	0	0	NA	0
1170	309	19	1	55	16	0	16	0	18	0	18	0	0	0	NA	0
1171	309	19	2	60	16	0	16	0	18	0	18	0	0	0	NA	0
1172	309	19	3	55	16	0	16	0	18	0	18	0	0	0	NA	0
1173	309	19	4	65	16	0	16	0	18	0	18	0	0	0	NA	0
1174	309	19	5	70	16	0	16	0	18	0	18	0	0	0	NA	0
1175	309	19	6	60	16	0	16	0	18	0	18	0	0	0	NA	0
1176	310	24	0	55	NA	0	14	1	NA	0	NA	0	0	1	NA	1
1177	310	24	4	55	NA	0	14	1	NA	0	NA	0	0	1	NA	1
1178	310	24	5	51	NA	0	14	1	NA	0	NA	0	0	1	NA	1
1179	310	24	6	50	NA	0	14	1	NA	0	NA	0	0	1	NA	1
1180	311	19	0	50	14	0	14	1	15	1	NA	0	0	0	NA	1
1181	311	19	1	55	14	0	14	1	15	1	NA	0	0	0	NA	1
1182	311	19	2	55	14	0	14	1	15	1	NA	0	0	0	NA	1
1183	311	19	3	50	14	0	14	1	15	1	NA	0	0	0	NA	1
1184	311	19	4	55	14	0	14	1	15	1	NA	0	0	0	NA	1
1185	311	19	5	50	14	0	14	1	15	1	NA	0	0	0	NA	1
1186	311	19	6	55	14	0	14	1	15	1	NA	0	0	0	NA	1
1187	311	19	7	55	14	0	14	1	15	1	NA	0	0	0	NA	1
1188	312	24	0	65	13	1	14	1	17	0	21	0	0	0	NA	0
1189	312	24	2	80	13	1	14	1	17	0	21	0	0	0	NA	0
1190	312	24	3	45	13	1	14	1	17	0	21	0	0	0	NA	0
1191	312	24	4	65	13	1	14	1	17	0	21	0	0	0	NA	0
1192	312	24	5	45	13	1	14	1	17	0	21	0	0	0	NA	0
1193	312	24	6	65	13	1	14	1	17	0	21	0	0	0	NA	0
1194	313	25	0	70	NA	0	15	0	15	1	NA	0	0	0	NA	0
1195	313	25	1	65	NA	0	15	0	15	1	NA	0	0	0	NA	0
1196	313	25	3	71	NA	0	15	0	15	1	NA	0	0	0	NA	0
1197	314	21	0	55	NA	0	12	1	NA	0	NA	0	1	0	NA	1
1198	314	21	1	51	NA	0	12	1	NA	0	NA	0	1	0	NA	1
1199	314	21	2	55	NA	0	12	1	NA	0	NA	0	1	0	NA	1
1200	314	21	3	60	NA	0	12	1	NA	0	NA	0	1	0	NA	1
1201	314	21	4	60	NA	0	12	1	NA	0	NA	0	1	0	NA	1
1202	314	21	5	61	NA	0	12	1	NA	0	NA	0	1	0	NA	1
1203	314	21	6	65	NA	0	12	1	NA	0	NA	0	1	0	NA	1
1204	315	17	0	61	15	0	13	1	15	1	18	0	0	0	NA	0
1205	315	17	1	61	15	0	13	1	15	1	18	0	0	0	NA	0
1206	315	17	4	71	15	0	13	1	15	1	18	0	0	0	NA	0
1207	315	17	6	70	15	0	13	1	15	1	18	0	0	0	NA	0
1208	315	17	5	70	15	0	13	1	15	1	18	0	0	0	NA	0
1209	316	17	0	60	NA	0	14	1	NA	0	NA	0	0	0	NA	0
1210	316	17	1	70	NA	0	14	1	NA	0	NA	0	0	0	NA	0
1211	316	17	2	75	NA	0	14	1	NA	0	NA	0	0	0	NA	0
1212	316	17	3	70	NA	0	14	1	NA	0	NA	0	0	0	NA	0
1213	316	17	4	65	NA	0	14	1	NA	0	NA	0	0	0	NA	0
1214	316	17	5	80	NA	0	14	1	NA	0	NA	0	0	0	NA	0
1215	316	17	6	65	NA	0	14	1	NA	0	NA	0	0	0	NA	0
1216	317	23	0	61	NA	0	16	0	NA	0	NA	0	0	0	NA	0
1217	317	23	1	65	NA	0	16	0	NA	0	NA	0	0	0	NA	0
1218	317	23	2	55	NA	0	16	0	NA	0	NA	0	0	0	NA	0
1219	317	23	3	65	NA	0	16	0	NA	0	NA	0	0	0	NA	0
1220	317	23	4	70	NA	0	16	0	NA	0	NA	0	0	0	NA	0
1221	317	23	5	70	NA	0	16	0	NA	0	NA	0	0	0	NA	0
1222	317	23	6	65	NA	0	16	0	NA	0	NA	0	0	0	NA	0
1223	318	20	0	70	13	1	13	1	14	1	18	0	0	0	NA	0
1224	318	20	2	55	13	1	13	1	14	1	18	0	0	0	NA	0
1225	318	20	3	50	13	1	13	1	14	1	18	0	0	0	NA	0
1226	318	20	4	71	13	1	13	1	14	1	18	0	0	0	NA	0
1227	319	25	0	55	20	0	18	0	19	0	NA	0	0	0	NA	1
1228	319	25	1	55	20	0	18	0	19	0	NA	0	0	0	NA	1
1229	319	25	2	60	20	0	18	0	19	0	NA	0	0	0	NA	1
1230	319	25	3	55	20	0	18	0	19	0	NA	0	0	0	NA	1
1231	319	25	4	60	20	0	18	0	19	0	NA	0	0	0	NA	1
1232	320	21	0	55	16	0	14	1	17	0	17	0	0	0	NA	1
1233	320	21	1	50	16	0	14	1	17	0	17	0	0	0	NA	1
1234	321	21	0	65	16	0	16	0	NA	0	NA	0	0	0	NA	0
1235	321	21	1	70	16	0	16	0	NA	0	NA	0	0	0	NA	0
1236	321	21	2	75	16	0	16	0	NA	0	NA	0	0	0	NA	0
1237	321	21	3	75	16	0	16	0	NA	0	NA	0	0	0	NA	0
1238	321	21	4	80	16	0	16	0	NA	0	NA	0	0	0	NA	0
1239	322	23	0	50	18	0	18	0	19	0	21	0	0	0	NA	1
1240	322	23	1	50	18	0	18	0	19	0	21	0	0	0	NA	1
1241	323	18	0	60	14	0	15	0	15	1	NA	0	0	0	NA	0
1242	323	18	1	61	14	0	15	0	15	1	NA	0	0	0	NA	0
1243	323	18	2	60	14	0	15	0	15	1	NA	0	0	0	NA	0
1244	323	18	3	55	14	0	15	0	15	1	NA	0	0	0	NA	0
1245	323	18	4	60	14	0	15	0	15	1	NA	0	0	0	NA	0
1246	323	18	5	61	14	0	15	0	15	1	NA	0	0	0	NA	0
1247	324	25	0	65	24	0	17	0	24	0	24	0	0	0	NA	0
1248	324	25	1	85	24	0	17	0	24	0	24	0	0	0	NA	0
1249	324	25	2	85	24	0	17	0	24	0	24	0	0	0	NA	0
1250	324	25	3	80	24	0	17	0	24	0	24	0	0	0	NA	0
1251	325	22	0	51	NA	0	18	0	NA	0	NA	0	0	0	NA	0
1252	325	22	1	51	NA	0	18	0	NA	0	NA	0	0	0	NA	0
1253	325	22	2	51	NA	0	18	0	NA	0	NA	0	0	0	NA	0
1254	325	22	3	61	NA	0	18	0	NA	0	NA	0	0	0	NA	0
1255	325	22	4	55	NA	0	18	0	NA	0	NA	0	0	0	NA	0
1256	325	22	5	60	NA	0	18	0	NA	0	NA	0	0	0	NA	0
1257	325	22	6	60	NA	0	18	0	NA	0	NA	0	0	0	NA	0
1258	326	21	0	51	16	0	16	0	16	0	NA	0	0	0	NA	1
1259	326	21	1	51	16	0	16	0	16	0	NA	0	0	0	NA	1
1260	326	21	2	45	16	0	16	0	16	0	NA	0	0	0	NA	1
1261	326	21	3	61	16	0	16	0	16	0	NA	0	0	0	NA	1
1262	326	21	4	75	16	0	16	0	16	0	NA	0	0	0	NA	1
1263	326	21	5	65	16	0	16	0	16	0	NA	0	0	0	NA	1
1264	326	21	6	75	16	0	16	0	16	0	NA	0	0	0	NA	1
1265	326	21	7	80	16	0	16	0	16	0	NA	0	0	0	NA	1
1266	327	25	0	80	20	0	17	0	NA	0	NA	0	1	0	NA	0
1267	328	21	0	65	18	0	18	0	NA	0	NA	0	0	0	NA	1
1268	328	21	1	60	18	0	18	0	NA	0	NA	0	0	0	NA	1
1269	328	21	2	65	18	0	18	0	NA	0	NA	0	0	0	NA	1
1270	328	21	3	61	18	0	18	0	NA	0	NA	0	0	0	NA	1
1271	328	21	4	65	18	0	18	0	NA	0	NA	0	0	0	NA	1
1272	328	21	5	65	18	0	18	0	NA	0	NA	0	0	0	NA	1
1273	328	21	6	70	18	0	18	0	NA	0	NA	0	0	0	NA	1
1274	328	21	7	75	18	0	18	0	NA	0	NA	0	0	0	NA	1
1275	329	26	0	70	NA	0	13	1	13	1	14	1	0	0	NA	1
1276	330	19	0	55	15	0	15	0	15	1	NA	0	0	0	NA	1
1277	330	19	1	65	15	0	15	0	15	1	NA	0	0	0	NA	1
1278	330	19	2	60	15	0	15	0	15	1	NA	0	0	0	NA	1
1279	331	19	0	55	15	0	15	0	15	1	NA	0	0	0	NA	0
1280	331	19	1	60	15	0	15	0	15	1	NA	0	0	0	NA	0
1281	331	19	2	61	15	0	15	0	15	1	NA	0	0	0	NA	0
1282	331	19	3	61	15	0	15	0	15	1	NA	0	0	0	NA	0
1283	332	22	0	50	NA	0	18	0	NA	0	NA	0	0	0	NA	0
1284	332	22	1	60	NA	0	18	0	NA	0	NA	0	0	0	NA	0
1285	332	22	2	55	NA	0	18	0	NA	0	NA	0	0	0	NA	0
1286	332	22	3	65	NA	0	18	0	NA	0	NA	0	0	0	NA	0
1287	332	22	4	60	NA	0	18	0	NA	0	NA	0	0	0	NA	0
1288	332	22	5	60	NA	0	18	0	NA	0	NA	0	0	0	NA	0
1289	333	17	0	61	16	0	13	1	16	0	NA	0	0	0	NA	0
1290	333	17	1	61	16	0	13	1	16	0	NA	0	0	0	NA	0
1291	333	17	3	61	16	0	13	1	16	0	NA	0	0	0	NA	0
1292	333	17	5	60	16	0	13	1	16	0	NA	0	0	0	NA	0
1293	334	23	0	55	14	0	14	1	16	0	19	0	0	0	NA	1
1294	334	23	5	60	14	0	14	1	16	0	19	0	0	0	NA	1
1295	335	21	0	45	15	0	15	0	18	0	18	0	1	0	NA	1
1296	336	23	0	60	NA	0	NA	0	NA	0	NA	0	0	0	NA	1
1297	336	23	3	55	NA	0	NA	0	NA	0	NA	0	0	0	NA	1
1298	337	30	0	61	19	0	18	0	18	0	NA	0	1	0	NA	1
1299	337	30	3	70	19	0	18	0	18	0	NA	0	1	0	NA	1
1300	338	24	0	50	19	0	16	0	17	0	20	0	1	0	NA	1
1301	339	27	0	65	12	1	13	1	13	1	19	0	0	0	NA	1
1302	339	27	1	65	12	1	13	1	13	1	19	0	0	0	NA	1
1303	339	27	2	60	12	1	13	1	13	1	19	0	0	0	NA	1
1304	339	27	3	55	12	1	13	1	13	1	19	0	0	0	NA	1
1305	339	27	4	65	12	1	13	1	13	1	19	0	0	0	NA	1
1306	340	19	0	60	NA	0	16	0	NA	0	NA	0	0	0	NA	0
1307	340	19	1	61	NA	0	16	0	NA	0	NA	0	0	0	NA	0
1308	340	19	2	65	NA	0	16	0	NA	0	NA	0	0	0	NA	0
1309	341	19	0	71	14	0	14	1	16	0	18	0	0	0	NA	1
1310	341	19	2	85	14	0	14	1	16	0	18	0	0	0	NA	1
1311	342	29	0	70	20	0	16	0	24	0	NA	0	0	0	NA	1
1312	343	22	0	60	18	0	18	0	18	0	NA	0	1	0	NA	1
1313	343	22	1	50	18	0	18	0	18	0	NA	0	1	0	NA	1
1314	343	22	2	55	18	0	18	0	18	0	NA	0	1	0	NA	1
1315	344	20	0	65	13	1	10	1	15	1	18	0	0	0	NA	0
1316	344	20	4	60	13	1	10	1	15	1	18	0	0	0	NA	0
1317	344	20	5	55	13	1	10	1	15	1	18	0	0	0	NA	0
1318	345	20	0	60	NA	0	18	0	19	0	NA	0	0	0	NA	0
1319	345	20	1	51	NA	0	18	0	19	0	NA	0	0	0	NA	0
1320	345	20	2	51	NA	0	18	0	19	0	NA	0	0	0	NA	0
1321	346	20	0	65	NA	0	18	0	NA	0	NA	0	0	0	NA	1
1322	346	20	1	60	NA	0	18	0	NA	0	NA	0	0	0	NA	1
1323	346	20	2	61	NA	0	18	0	NA	0	NA	0	0	0	NA	1
1324	347	22	0	60	18	0	18	0	18	0	18	0	1	0	NA	1
1325	347	22	1	70	18	0	18	0	18	0	18	0	1	0	NA	1
1326	347	22	2	70	18	0	18	0	18	0	18	0	1	0	NA	1
1327	347	22	3	75	18	0	18	0	18	0	18	0	1	0	NA	1
1328	347	22	4	80	18	0	18	0	18	0	18	0	1	0	NA	1
1329	348	25	0	75	18	0	16	0	18	0	19	0	0	0	NA	0
1330	348	25	1	80	18	0	16	0	18	0	19	0	0	0	NA	0
1331	348	25	2	75	18	0	16	0	18	0	19	0	0	0	NA	0
1332	349	23	0	61	12	1	12	1	17	0	19	0	0	0	NA	1
1333	349	23	1	61	12	1	12	1	17	0	19	0	0	0	NA	1
1334	349	23	2	61	12	1	12	1	17	0	19	0	0	0	NA	1
1335	349	23	4	61	12	1	12	1	17	0	19	0	0	0	NA	1
1336	350	21	0	45	12	1	11	1	14	1	15	1	0	0	NA	0
1337	350	21	1	50	12	1	11	1	14	1	15	1	0	0	NA	0
1338	350	21	2	51	12	1	11	1	14	1	15	1	0	0	NA	0
1339	350	21	3	55	12	1	11	1	14	1	15	1	0	0	NA	0
1340	350	21	4	55	12	1	11	1	14	1	15	1	0	0	NA	0
1341	350	21	5	50	12	1	11	1	14	1	15	1	0	0	NA	0
1342	351	17	0	60	16	0	14	1	17	0	NA	0	0	0	NA	0
1343	351	17	1	60	16	0	14	1	17	0	NA	0	0	0	NA	0
1344	351	17	2	55	16	0	14	1	17	0	NA	0	0	0	NA	0
1345	352	17	0	61	18	0	16	0	18	0	NA	0	0	0	NA	1
1346	352	17	1	70	18	0	16	0	18	0	NA	0	0	0	NA	1
1347	352	17	2	65	18	0	16	0	18	0	NA	0	0	0	NA	1
1348	352	17	3	55	18	0	16	0	18	0	NA	0	0	0	NA	1
1349	352	17	4	60	18	0	16	0	18	0	NA	0	0	0	NA	1
1350	353	21	0	50	NA	0	14	1	17	0	NA	0	0	1	NA	1
1351	353	21	1	55	NA	0	14	1	17	0	NA	0	0	1	NA	1
1352	353	21	2	60	NA	0	14	1	17	0	NA	0	0	1	NA	1
1353	353	21	3	55	NA	0	14	1	17	0	NA	0	0	1	NA	1
1354	354	18	0	50	NA	0	15	0	NA	0	NA	0	0	0	NA	1
1355	354	18	1	50	NA	0	15	0	NA	0	NA	0	0	0	NA	1
1356	354	18	2	51	NA	0	15	0	NA	0	NA	0	0	0	NA	1
1357	354	18	3	51	NA	0	15	0	NA	0	NA	0	0	0	NA	1
1358	354	18	4	51	NA	0	15	0	NA	0	NA	0	0	0	NA	1
1359	354	18	5	51	NA	0	15	0	NA	0	NA	0	0	0	NA	1
1360	354	18	6	51	NA	0	15	0	NA	0	NA	0	0	0	NA	1
1361	355	18	0	65	17	0	17	0	16	0	NA	0	0	0	NA	0
1362	355	18	1	70	17	0	17	0	16	0	NA	0	0	0	NA	0
1363	355	18	2	70	17	0	17	0	16	0	NA	0	0	0	NA	0
1364	355	18	3	75	17	0	17	0	16	0	NA	0	0	0	NA	0
1365	355	18	4	70	17	0	17	0	16	0	NA	0	0	0	NA	0
1366	356	17	0	60	NA	0	NA	0	NA	0	NA	0	0	0	NA	0
1367	356	17	1	60	NA	0	NA	0	NA	0	NA	0	0	0	NA	0
1368	356	17	2	55	NA	0	NA	0	NA	0	NA	0	0	0	NA	0
1369	357	29	0	70	NA	0	16	0	NA	0	NA	0	0	0	NA	1
1370	357	29	3	60	NA	0	16	0	NA	0	NA	0	0	0	NA	1
1371	358	22	0	75	18	0	18	0	18	0	19	0	0	0	NA	1
1372	358	22	1	75	18	0	18	0	18	0	19	0	0	0	NA	1
1373	358	22	2	70	18	0	18	0	18	0	19	0	0	0	NA	1
1374	359	17	0	61	15	0	15	0	15	1	NA	0	0	0	NA	1
1375	359	17	1	61	15	0	15	0	15	1	NA	0	0	0	NA	1
1376	359	17	2	61	15	0	15	0	15	1	NA	0	0	0	NA	1
1377	359	17	3	61	15	0	15	0	15	1	NA	0	0	0	NA	1
1378	359	17	4	61	15	0	15	0	15	1	NA	0	0	0	NA	1
1379	359	17	5	61	15	0	15	0	15	1	NA	0	0	0	NA	1
1380	360	26	0	60	NA	0	18	0	18	0	NA	0	0	0	NA	0
1381	360	26	1	60	NA	0	18	0	18	0	NA	0	0	0	NA	0
1382	360	26	2	55	NA	0	18	0	18	0	NA	0	0	0	NA	0
1383	360	26	3	61	NA	0	18	0	18	0	NA	0	0	0	NA	0
1384	360	26	4	70	NA	0	18	0	18	0	NA	0	0	0	NA	0
1385	360	26	5	70	NA	0	18	0	18	0	NA	0	0	0	NA	0
1386	360	26	6	65	NA	0	18	0	18	0	NA	0	0	0	NA	0
1387	361	23	0	60	NA	0	18	0	NA	0	19	0	0	0	NA	0
1388	361	23	5	65	NA	0	18	0	NA	0	19	0	0	0	NA	0
1389	362	17	0	65	14	0	NA	0	NA	0	NA	0	0	0	NA	1
1390	362	17	1	60	14	0	NA	0	NA	0	NA	0	0	0	NA	1
1391	362	17	2	60	14	0	NA	0	NA	0	NA	0	0	0	NA	1
1392	363	19	0	60	15	0	15	0	17	0	NA	0	0	0	NA	0
1393	363	19	1	65	15	0	15	0	17	0	NA	0	0	0	NA	0
1394	363	19	2	60	15	0	15	0	17	0	NA	0	0	0	NA	0
1395	363	19	3	80	15	0	15	0	17	0	NA	0	0	0	NA	0
1396	364	17	0	50	NA	0	NA	0	NA	0	NA	0	0	0	NA	0
1397	365	17	0	65	17	0	16	0	16	0	NA	0	0	0	NA	0
1398	365	17	1	70	17	0	16	0	16	0	NA	0	0	0	NA	0
1399	365	17	2	75	17	0	16	0	16	0	NA	0	0	0	NA	0
1400	365	17	3	75	17	0	16	0	16	0	NA	0	0	0	NA	0
1401	366	25	0	40	12	1	13	1	15	1	17	0	0	1	NA	0
1402	366	25	2	35	12	1	13	1	15	1	17	0	0	1	NA	0
1403	366	25	3	50	12	1	13	1	15	1	17	0	0	1	NA	0
1404	367	17	0	65	NA	0	NA	0	NA	0	NA	0	0	0	NA	1
1405	367	17	1	70	NA	0	NA	0	NA	0	NA	0	0	0	NA	1
1406	368	25	0	60	NA	0	NA	0	NA	0	NA	0	0	0	NA	0
1407	368	25	1	NA	NA	0	NA	0	NA	0	NA	0	0	0	NA	0
1408	369	20	0	60	12	1	12	1	14	1	14	1	0	0	NA	0
1409	369	20	1	60	12	1	12	1	14	1	14	1	0	0	NA	0
1410	370	20	0	65	18	0	18	0	NA	0	NA	0	0	0	NA	1
1411	370	20	2	65	18	0	18	0	NA	0	NA	0	0	0	NA	1
1412	370	20	3	70	18	0	18	0	NA	0	NA	0	0	0	NA	1
1413	370	20	5	80	18	0	18	0	NA	0	NA	0	0	0	NA	1
1414	371	19	0	55	14	0	14	1	14	1	14	1	1	0	NA	0
1415	371	19	1	55	14	0	14	1	14	1	14	1	1	0	NA	0
1416	371	19	2	60	14	0	14	1	14	1	14	1	1	0	NA	0
1417	371	19	3	51	14	0	14	1	14	1	14	1	1	0	NA	0
1418	371	19	4	51	14	0	14	1	14	1	14	1	1	0	NA	0
1419	371	19	5	51	14	0	14	1	14	1	14	1	1	0	NA	0
1420	372	17	0	70	NA	0	16	0	NA	0	NA	0	0	0	NA	1
1421	372	17	1	61	NA	0	16	0	NA	0	NA	0	0	0	NA	1
1422	372	17	2	70	NA	0	16	0	NA	0	NA	0	0	0	NA	1
1423	372	17	3	71	NA	0	16	0	NA	0	NA	0	0	0	NA	1
1424	372	17	4	70	NA	0	16	0	NA	0	NA	0	0	0	NA	1
1425	372	17	5	61	NA	0	16	0	NA	0	NA	0	0	0	NA	1
1426	372	17	6	61	NA	0	16	0	NA	0	NA	0	0	0	NA	1
1427	373	18	0	60	14	0	14	1	15	1	NA	0	0	0	NA	1
1428	373	18	1	55	14	0	14	1	15	1	NA	0	0	0	NA	1
1429	373	18	2	70	14	0	14	1	15	1	NA	0	0	0	NA	1
1430	373	18	3	75	14	0	14	1	15	1	NA	0	0	0	NA	1
1431	373	18	4	80	14	0	14	1	15	1	NA	0	0	0	NA	1
1432	373	18	5	80	14	0	14	1	15	1	NA	0	0	0	NA	1
1433	374	20	0	65	17	0	13	1	17	0	18	0	0	0	NA	0
1434	374	20	1	60	17	0	13	1	17	0	18	0	0	0	NA	0
1435	375	17	0	55	16	0	16	0	16	0	17	0	0	0	NA	1
1436	375	17	3	50	16	0	16	0	16	0	17	0	0	0	NA	1
1437	375	17	5	55	16	0	16	0	16	0	17	0	0	0	NA	1
1438	376	23	0	65	21	0	18	0	23	0	23	0	0	0	NA	1
1439	377	23	0	55	20	0	18	0	21	0	NA	0	0	0	NA	1
1440	377	23	1	55	20	0	18	0	21	0	NA	0	0	0	NA	1
1441	377	23	2	60	20	0	18	0	21	0	NA	0	0	0	NA	1
1442	377	23	3	61	20	0	18	0	21	0	NA	0	0	0	NA	1
1443	378	21	0	45	16	0	17	0	17	0	NA	0	0	0	NA	1
1444	378	21	1	55	16	0	17	0	17	0	NA	0	0	0	NA	1
1445	378	21	2	45	16	0	17	0	17	0	NA	0	0	0	NA	1
1446	378	21	3	65	16	0	17	0	17	0	NA	0	0	0	NA	1
1447	379	22	0	60	12	1	14	1	17	0	16	1	0	0	NA	0
1448	379	22	1	60	12	1	14	1	17	0	16	1	0	0	NA	0
1449	379	22	2	55	12	1	14	1	17	0	16	1	0	0	NA	0
1450	380	17	0	61	NA	0	NA	0	NA	0	NA	0	0	0	NA	1
1451	381	25	0	50	11	1	12	1	13	1	15	1	0	0	NA	0
1452	381	25	1	55	11	1	12	1	13	1	15	1	0	0	NA	0
1453	381	25	2	60	11	1	12	1	13	1	15	1	0	0	NA	0
1454	381	25	3	55	11	1	12	1	13	1	15	1	0	0	NA	0
1455	381	25	4	60	11	1	12	1	13	1	15	1	0	0	NA	0
1456	381	25	5	55	11	1	12	1	13	1	15	1	0	0	NA	0
1457	382	17	0	65	14	0	14	1	17	0	17	0	0	0	NA	0
1458	382	17	1	65	14	0	14	1	17	0	17	0	0	0	NA	0
1459	383	22	0	60	NA	0	18	0	NA	0	NA	0	0	0	NA	0
1460	383	22	1	60	NA	0	18	0	NA	0	NA	0	0	0	NA	0
1461	383	22	2	60	NA	0	18	0	NA	0	NA	0	0	0	NA	0
1462	383	22	3	65	NA	0	18	0	NA	0	NA	0	0	0	NA	0
1463	383	22	4	70	NA	0	18	0	NA	0	NA	0	0	0	NA	0
1464	383	22	5	70	NA	0	18	0	NA	0	NA	0	0	0	NA	0
1465	384	19	0	75	NA	0	16	0	NA	0	NA	0	0	0	NA	0
1466	384	19	1	71	NA	0	16	0	NA	0	NA	0	0	0	NA	0
1467	384	19	2	75	NA	0	16	0	NA	0	NA	0	0	0	NA	0
1468	384	19	3	70	NA	0	16	0	NA	0	NA	0	0	0	NA	0
1469	384	19	4	71	NA	0	16	0	NA	0	NA	0	0	0	NA	0
1470	384	19	5	71	NA	0	16	0	NA	0	NA	0	0	0	NA	0
1471	384	19	6	75	NA	0	16	0	NA	0	NA	0	0	0	NA	0
1472	385	19	0	75	NA	0	17	0	NA	0	NA	0	0	0	NA	0
1473	385	19	1	75	NA	0	17	0	NA	0	NA	0	0	0	NA	0
1474	385	19	2	75	NA	0	17	0	NA	0	NA	0	0	0	NA	0
1475	386	23	0	65	15	0	16	0	17	0	NA	0	0	0	NA	1
1476	386	23	2	65	15	0	16	0	17	0	NA	0	0	0	NA	1
1477	387	17	0	65	NA	0	18	0	NA	0	NA	0	0	0	NA	0
1478	387	17	1	70	NA	0	18	0	NA	0	NA	0	0	0	NA	0
1479	387	17	2	75	NA	0	18	0	NA	0	NA	0	0	0	NA	0
1480	387	17	3	65	NA	0	18	0	NA	0	NA	0	0	0	NA	0
1481	388	24	0	51	14	0	15	0	15	1	16	1	0	0	NA	1
1482	388	24	2	55	14	0	15	0	15	1	16	1	0	0	NA	1
1483	388	24	3	60	14	0	15	0	15	1	16	1	0	0	NA	1
1484	389	20	0	61	16	0	15	0	17	0	NA	0	0	0	NA	0
1485	389	20	2	61	16	0	15	0	17	0	NA	0	0	0	NA	0
1486	389	20	3	70	16	0	15	0	17	0	NA	0	0	0	NA	0
1487	389	20	5	70	16	0	15	0	17	0	NA	0	0	0	NA	0
1488	390	21	0	70	15	0	15	0	15	1	16	1	0	0	NA	0
1489	390	21	1	70	15	0	15	0	15	1	16	1	0	0	NA	0
1490	390	21	2	65	15	0	15	0	15	1	16	1	0	0	NA	0
1491	390	21	3	65	15	0	15	0	15	1	16	1	0	0	NA	0
1492	391	25	0	70	17	0	15	0	16	0	18	0	0	0	NA	0
1493	391	25	1	70	17	0	15	0	16	0	18	0	0	0	NA	0
1494	392	17	0	70	NA	0	15	0	NA	0	NA	0	0	0	NA	1
1495	392	17	1	70	NA	0	15	0	NA	0	NA	0	0	0	NA	1
1496	392	17	2	75	NA	0	15	0	NA	0	NA	0	0	0	NA	1
1497	392	17	3	65	NA	0	15	0	NA	0	NA	0	0	0	NA	1
1498	393	18	0	70	17	0	16	0	16	0	NA	0	0	0	NA	0
1499	393	18	1	75	17	0	16	0	16	0	NA	0	0	0	NA	0
1500	394	21	0	61	17	0	10	1	18	0	NA	0	0	0	NA	1
1501	394	21	1	70	17	0	10	1	18	0	NA	0	0	0	NA	1
1502	394	21	2	75	17	0	10	1	18	0	NA	0	0	0	NA	1
1503	395	23	0	70	NA	0	20	0	NA	0	NA	0	0	0	NA	0
1504	395	23	1	70	NA	0	20	0	NA	0	NA	0	0	0	NA	0
1505	395	23	2	75	NA	0	20	0	NA	0	NA	0	0	0	NA	0
1506	396	18	0	65	14	0	14	1	NA	0	NA	0	0	0	NA	0
1507	396	18	1	70	14	0	14	1	NA	0	NA	0	0	0	NA	0
1508	396	18	2	70	14	0	14	1	NA	0	NA	0	0	0	NA	0
1509	396	18	3	70	14	0	14	1	NA	0	NA	0	0	0	NA	0
1510	396	18	4	75	14	0	14	1	NA	0	NA	0	0	0	NA	0
1511	396	18	5	80	14	0	14	1	NA	0	NA	0	0	0	NA	0
1512	397	18	0	51	13	1	15	0	16	0	NA	0	0	0	NA	1
1513	397	18	1	51	13	1	15	0	16	0	NA	0	0	0	NA	1
1514	397	18	2	50	13	1	15	0	16	0	NA	0	0	0	NA	1
1515	397	18	3	50	13	1	15	0	16	0	NA	0	0	0	NA	1
1516	398	21	0	55	NA	0	18	0	NA	0	NA	0	0	0	NA	0
1517	398	21	1	60	NA	0	18	0	NA	0	NA	0	0	0	NA	0
1518	398	21	5	55	NA	0	18	0	NA	0	NA	0	0	0	NA	0
1519	398	21	6	50	NA	0	18	0	NA	0	NA	0	0	0	NA	0
1520	399	18	0	70	NA	0	NA	0	NA	0	NA	0	0	0	NA	1
1521	399	18	2	70	NA	0	NA	0	NA	0	NA	0	0	0	NA	1
1522	399	18	3	70	NA	0	NA	0	NA	0	NA	0	0	0	NA	1
1523	399	18	4	75	NA	0	NA	0	NA	0	NA	0	0	0	NA	1
1524	399	18	5	75	NA	0	NA	0	NA	0	NA	0	0	0	NA	1
1525	400	22	0	55	13	1	17	0	20	0	20	0	1	0	NA	0
1526	401	21	0	70	14	0	14	1	17	0	19	0	0	0	NA	0
1527	402	24	0	65	21	0	16	0	19	0	18	0	0	0	NA	1
1528	402	24	1	51	21	0	16	0	19	0	18	0	0	0	NA	1
1529	402	24	2	50	21	0	16	0	19	0	18	0	0	0	NA	1
1530	402	24	3	51	21	0	16	0	19	0	18	0	0	0	NA	1
1531	402	24	4	35	21	0	16	0	19	0	18	0	0	0	NA	1
1532	403	24	0	50	NA	0	18	0	NA	0	NA	0	0	0	NA	0
1533	404	17	0	60	13	1	14	1	13	1	14	1	0	0	NA	1
1534	404	17	1	60	13	1	14	1	13	1	14	1	0	0	NA	1
1535	404	17	2	60	13	1	14	1	13	1	14	1	0	0	NA	1
1536	404	17	5	55	13	1	14	1	13	1	14	1	0	0	NA	1
1537	405	18	0	51	18	0	18	0	NA	0	NA	0	0	0	NA	1
1538	405	18	1	51	18	0	18	0	NA	0	NA	0	0	0	NA	1
1539	405	18	2	51	18	0	18	0	NA	0	NA	0	0	0	NA	1
1540	406	20	0	70	19	0	16	0	19	0	18	0	0	0	NA	0
1541	406	20	1	65	19	0	16	0	19	0	18	0	0	0	NA	0
1542	406	20	2	70	19	0	16	0	19	0	18	0	0	0	NA	0
1543	406	20	3	70	19	0	16	0	19	0	18	0	0	0	NA	0
1544	407	25	0	60	18	0	17	0	19	0	20	0	1	0	NA	1
1545	408	18	0	70	16	0	18	0	18	0	NA	0	0	0	NA	0
1546	408	18	2	70	16	0	18	0	18	0	NA	0	0	0	NA	0
1547	409	22	0	51	NA	0	17	0	NA	0	NA	0	0	0	NA	1
1548	409	22	1	51	NA	0	17	0	NA	0	NA	0	0	0	NA	1
1549	409	22	2	51	NA	0	17	0	NA	0	NA	0	0	0	NA	1
1550	409	22	3	60	NA	0	17	0	NA	0	NA	0	0	0	NA	1
1551	409	22	4	55	NA	0	17	0	NA	0	NA	0	0	0	NA	1
1552	409	22	5	51	NA	0	17	0	NA	0	NA	0	0	0	NA	1
1553	410	24	0	70	8	0	10	1	11	1	NA	0	0	0	NA	0
1554	410	24	1	75	8	0	10	1	11	1	NA	0	0	0	NA	0
1555	410	24	2	70	8	0	10	1	11	1	NA	0	0	0	NA	0
1556	411	17	0	80	NA	0	15	0	NA	0	NA	0	0	0	NA	1
1557	411	17	1	80	NA	0	15	0	NA	0	NA	0	0	0	NA	1
1558	411	17	2	80	NA	0	15	0	NA	0	NA	0	0	0	NA	1
1559	411	17	3	80	NA	0	15	0	NA	0	NA	0	0	0	NA	1
1560	411	17	4	80	NA	0	15	0	NA	0	NA	0	0	0	NA	1
1561	412	21	0	70	16	0	16	0	17	0	19	0	0	0	NA	1
1562	412	21	1	75	16	0	16	0	17	0	19	0	0	0	NA	1
1563	412	21	2	75	16	0	16	0	17	0	19	0	0	0	NA	1
1564	413	17	0	70	NA	0	16	0	NA	0	NA	0	0	0	NA	0
1565	413	17	1	70	NA	0	16	0	NA	0	NA	0	0	0	NA	0
1566	413	17	2	60	NA	0	16	0	NA	0	NA	0	0	0	NA	0
1567	413	17	3	60	NA	0	16	0	NA	0	NA	0	0	0	NA	0
1568	413	17	4	65	NA	0	16	0	NA	0	NA	0	0	0	NA	0
1569	414	23	0	60	NA	0	17	0	21	0	NA	0	0	0	NA	0
1570	414	23	1	50	NA	0	17	0	21	0	NA	0	0	0	NA	0
1571	414	23	3	60	NA	0	17	0	21	0	NA	0	0	0	NA	0
1572	415	19	0	55	NA	0	NA	0	NA	0	NA	0	1	0	NA	0
1573	416	23	0	60	15	0	16	0	16	0	17	0	0	0	NA	0
1574	416	23	1	70	15	0	16	0	16	0	17	0	0	0	NA	0
1575	416	23	2	75	15	0	16	0	16	0	17	0	0	0	NA	0
1576	417	17	0	50	NA	0	NA	0	NA	0	NA	0	0	0	NA	1
1577	417	17	1	50	NA	0	NA	0	NA	0	NA	0	0	0	NA	1
1578	417	17	2	51	NA	0	NA	0	NA	0	NA	0	0	0	NA	1
1579	417	17	3	51	NA	0	NA	0	NA	0	NA	0	0	0	NA	1
1580	418	21	0	55	21	0	18	0	NA	0	NA	0	0	0	NA	0
1581	418	21	1	51	21	0	18	0	NA	0	NA	0	0	0	NA	0
1582	418	21	3	61	21	0	18	0	NA	0	NA	0	0	0	NA	0
1583	419	20	0	60	15	0	15	0	NA	0	NA	0	0	0	NA	0
1584	419	20	1	60	15	0	15	0	NA	0	NA	0	0	0	NA	0
1585	419	20	2	65	15	0	15	0	NA	0	NA	0	0	0	NA	0
1586	419	20	3	51	15	0	15	0	NA	0	NA	0	0	0	NA	0
1587	420	18	0	65	NA	0	15	0	NA	0	NA	0	0	0	NA	1
1588	420	18	1	70	NA	0	15	0	NA	0	NA	0	0	0	NA	1
1589	420	18	2	70	NA	0	15	0	NA	0	NA	0	0	0	NA	1
1590	420	18	3	75	NA	0	15	0	NA	0	NA	0	0	0	NA	1
1591	420	18	4	75	NA	0	15	0	NA	0	NA	0	0	0	NA	1
1592	421	19	0	55	NA	0	18	0	NA	0	NA	0	0	0	NA	1
1593	421	19	2	51	NA	0	18	0	NA	0	NA	0	0	0	NA	1
1594	421	19	3	61	NA	0	18	0	NA	0	NA	0	0	0	NA	1
1595	421	19	4	70	NA	0	18	0	NA	0	NA	0	0	0	NA	1
1596	422	18	0	61	13	1	13	1	14	1	16	1	0	0	NA	1
1597	422	18	1	61	13	1	13	1	14	1	16	1	0	0	NA	1
1598	422	18	2	61	13	1	13	1	14	1	16	1	0	0	NA	1
1599	423	19	0	70	16	0	15	0	17	0	NA	0	0	0	NA	0
1600	423	19	2	70	16	0	15	0	17	0	NA	0	0	0	NA	0
1601	424	23	0	90	17	0	15	0	18	0	NA	0	0	0	NA	0
1602	425	22	0	65	14	0	14	1	NA	0	NA	0	0	0	NA	1
1603	425	22	1	65	14	0	14	1	NA	0	NA	0	0	0	NA	1
1604	425	22	2	60	14	0	14	1	NA	0	NA	0	0	0	NA	1
1605	425	22	3	60	14	0	14	1	NA	0	NA	0	0	0	NA	1
1606	425	22	4	60	14	0	14	1	NA	0	NA	0	0	0	NA	1
1607	426	22	0	60	14	0	14	1	16	0	20	0	0	0	NA	0
1608	426	22	1	60	14	0	14	1	16	0	20	0	0	0	NA	0
1609	426	22	2	70	14	0	14	1	16	0	20	0	0	0	NA	0
1610	426	22	3	60	14	0	14	1	16	0	20	0	0	0	NA	0
1611	427	20	0	55	18	0	16	0	NA	0	NA	0	0	0	NA	0
1612	427	20	1	60	18	0	16	0	NA	0	NA	0	0	0	NA	0
1613	428	21	0	80	20	0	17	0	18	0	21	0	0	0	NA	0
1614	429	22	0	61	25	0	16	0	24	0	22	0	0	0	NA	0
1615	429	22	1	60	25	0	16	0	24	0	22	0	0	0	NA	0
1616	429	22	2	65	25	0	16	0	24	0	22	0	0	0	NA	0
1617	429	22	3	61	25	0	16	0	24	0	22	0	0	0	NA	0
1618	429	22	4	65	25	0	16	0	24	0	22	0	0	0	NA	0
1619	430	24	0	65	NA	0	18	0	19	0	21	0	0	0	NA	1
1620	430	24	1	65	NA	0	18	0	19	0	21	0	0	0	NA	1
1621	430	24	2	80	NA	0	18	0	19	0	21	0	0	0	NA	1
1622	430	24	3	85	NA	0	18	0	19	0	21	0	0	0	NA	1
1623	430	24	4	85	NA	0	18	0	19	0	21	0	0	0	NA	1
1624	431	21	0	60	15	0	16	0	16	0	20	0	1	0	NA	1
1625	432	20	0	70	15	0	15	0	18	0	NA	0	0	0	NA	0
1626	432	20	1	70	15	0	15	0	18	0	NA	0	0	0	NA	0
1627	433	19	0	55	NA	0	15	0	18	0	NA	0	0	0	NA	0
1628	433	19	1	60	NA	0	15	0	18	0	NA	0	0	0	NA	0
1629	433	19	2	65	NA	0	15	0	18	0	NA	0	0	0	NA	0
1630	434	19	0	65	14	0	14	1	15	1	NA	0	0	0	NA	0
1631	434	19	1	65	14	0	14	1	15	1	NA	0	0	0	NA	0
1632	434	19	2	65	14	0	14	1	15	1	NA	0	0	0	NA	0
1633	435	23	0	51	25	0	16	0	24	0	22	0	0	0	NA	0
1634	435	23	1	35	25	0	16	0	24	0	22	0	0	0	NA	0
1635	435	23	2	40	25	0	16	0	24	0	22	0	0	0	NA	0
1636	435	23	3	40	25	0	16	0	24	0	22	0	0	0	NA	0
1637	435	23	4	60	25	0	16	0	24	0	22	0	0	0	NA	0
1638	436	21	0	70	18	0	16	0	17	0	18	0	0	0	NA	0
1639	437	18	0	70	17	0	15	0	18	0	NA	0	0	0	NA	0
1640	437	18	1	70	17	0	15	0	18	0	NA	0	0	0	NA	0
1641	437	18	2	75	17	0	15	0	18	0	NA	0	0	0	NA	0
1642	437	18	3	65	17	0	15	0	18	0	NA	0	0	0	NA	0
1643	437	18	4	80	17	0	15	0	18	0	NA	0	0	0	NA	0
1644	438	18	0	50	19	0	18	0	18	0	18	0	0	0	NA	1
1645	438	18	1	55	19	0	18	0	18	0	18	0	0	0	NA	1
1646	438	18	2	60	19	0	18	0	18	0	18	0	0	0	NA	1
1647	438	18	3	60	19	0	18	0	18	0	18	0	0	0	NA	1
1648	438	18	4	60	19	0	18	0	18	0	18	0	0	0	NA	1
1649	439	25	0	70	16	0	15	0	18	0	20	0	0	0	NA	1
1650	439	25	1	75	16	0	15	0	18	0	20	0	0	0	NA	1
1651	439	25	2	80	16	0	15	0	18	0	20	0	0	0	NA	1
1652	440	21	0	60	NA	0	18	0	NA	0	NA	0	0	0	NA	1
1653	440	21	1	55	NA	0	18	0	NA	0	NA	0	0	0	NA	1
1654	440	21	2	60	NA	0	18	0	NA	0	NA	0	0	0	NA	1
1655	440	21	3	65	NA	0	18	0	NA	0	NA	0	0	0	NA	1
1656	440	21	4	65	NA	0	18	0	NA	0	NA	0	0	0	NA	1
1657	441	22	0	70	15	0	15	0	17	0	18	0	0	0	NA	1
1658	441	22	2	61	15	0	15	0	17	0	18	0	0	0	NA	1
1659	442	23	0	65	16	0	14	1	17	0	19	0	0	0	NA	0
1660	442	23	1	65	16	0	14	1	17	0	19	0	0	0	NA	0
1661	442	23	2	70	16	0	14	1	17	0	19	0	0	0	NA	0
1662	442	23	3	70	16	0	14	1	17	0	19	0	0	0	NA	0
1663	442	23	4	65	16	0	14	1	17	0	19	0	0	0	NA	0
1664	443	18	0	70	16	0	16	0	16	0	17	0	0	0	NA	0
1665	443	18	1	65	16	0	16	0	16	0	17	0	0	0	NA	0
1666	443	18	2	65	16	0	16	0	16	0	17	0	0	0	NA	0
1667	443	18	3	65	16	0	16	0	16	0	17	0	0	0	NA	0
1668	443	18	4	61	16	0	16	0	16	0	17	0	0	0	NA	0
1669	444	19	0	55	NA	0	NA	0	NA	0	NA	0	0	0	NA	0
1670	444	19	1	55	NA	0	NA	0	NA	0	NA	0	0	0	NA	0
1671	444	19	2	55	NA	0	NA	0	NA	0	NA	0	0	0	NA	0
1672	444	19	3	55	NA	0	NA	0	NA	0	NA	0	0	0	NA	0
1673	445	24	0	50	15	0	13	1	16	0	17	0	1	0	NA	1
1674	446	21	0	65	16	0	16	0	17	0	20	0	0	0	NA	0
1675	446	21	1	70	16	0	16	0	17	0	20	0	0	0	NA	0
1676	446	21	2	75	16	0	16	0	17	0	20	0	0	0	NA	0
1677	446	21	3	70	16	0	16	0	17	0	20	0	0	0	NA	0
1678	447	23	0	70	18	0	17	0	18	0	21	0	0	0	NA	0
1679	447	23	1	70	18	0	17	0	18	0	21	0	0	0	NA	0
1680	447	23	2	75	18	0	17	0	18	0	21	0	0	0	NA	0
1681	448	19	0	60	15	0	16	0	16	0	NA	0	0	0	NA	0
1682	448	19	1	60	15	0	16	0	16	0	NA	0	0	0	NA	0
1683	448	19	2	61	15	0	16	0	16	0	NA	0	0	0	NA	0
1684	449	22	0	65	NA	0	16	0	17	0	NA	0	0	0	NA	0
1685	450	17	0	60	15	0	15	0	16	0	18	0	0	0	NA	1
1686	450	17	1	55	15	0	15	0	16	0	18	0	0	0	NA	1
1687	450	17	2	75	15	0	15	0	16	0	18	0	0	0	NA	1
1688	451	22	0	75	NA	0	16	0	NA	0	NA	0	0	0	NA	0
1689	451	22	1	75	NA	0	16	0	NA	0	NA	0	0	0	NA	0
1690	451	22	2	80	NA	0	16	0	NA	0	NA	0	0	0	NA	0
1691	452	19	0	65	NA	0	15	0	NA	0	NA	0	0	0	NA	0
1692	452	19	1	51	NA	0	15	0	NA	0	NA	0	0	0	NA	0
1693	452	19	2	51	NA	0	15	0	NA	0	NA	0	0	0	NA	0
1694	453	19	0	61	NA	0	18	0	NA	0	NA	0	0	0	NA	0
1695	453	19	2	55	NA	0	18	0	NA	0	NA	0	0	0	NA	0
1696	453	19	3	70	NA	0	18	0	NA	0	NA	0	0	0	NA	0
1697	453	19	4	71	NA	0	18	0	NA	0	NA	0	0	0	NA	0
1698	454	18	0	65	13	1	13	1	13	1	16	1	0	0	NA	0
1699	454	18	1	65	13	1	13	1	13	1	16	1	0	0	NA	0
1700	454	18	3	60	13	1	13	1	13	1	16	1	0	0	NA	0
1701	455	20	0	75	16	0	15	0	15	1	17	0	0	0	NA	1
1702	456	23	0	61	19	0	18	0	19	0	NA	0	0	0	NA	0
1703	457	21	0	50	16	0	18	0	NA	0	NA	0	0	0	NA	1
1704	457	21	1	50	16	0	18	0	NA	0	NA	0	0	0	NA	1
1705	457	21	2	50	16	0	18	0	NA	0	NA	0	0	0	NA	1
1706	457	21	3	51	16	0	18	0	NA	0	NA	0	0	0	NA	1
1707	458	22	0	60	NA	0	17	0	19	0	NA	0	0	0	NA	0
1708	458	22	1	65	NA	0	17	0	19	0	NA	0	0	0	NA	0
1709	459	17	0	40	17	0	15	0	NA	0	NA	0	0	0	NA	1
1710	460	22	0	55	15	0	15	0	15	1	17	0	1	0	NA	1
1711	460	22	3	51	15	0	15	0	15	1	17	0	1	0	NA	1
1712	461	17	0	75	NA	0	18	0	NA	0	NA	0	0	0	NA	0
1713	461	17	1	70	NA	0	18	0	NA	0	NA	0	0	0	NA	0
1714	461	17	3	71	NA	0	18	0	NA	0	NA	0	0	0	NA	0
1715	461	17	4	71	NA	0	18	0	NA	0	NA	0	0	0	NA	0
1716	462	21	0	60	15	0	14	1	17	0	18	0	0	0	NA	0
1717	462	21	1	65	15	0	14	1	17	0	18	0	0	0	NA	0
1718	462	21	2	65	15	0	14	1	17	0	18	0	0	0	NA	0
1719	462	21	3	70	15	0	14	1	17	0	18	0	0	0	NA	0
1720	463	23	0	90	NA	0	16	0	16	0	NA	0	0	0	NA	0
1721	464	20	0	70	18	0	15	0	19	0	NA	0	0	0	NA	0
1722	464	20	1	70	18	0	15	0	19	0	NA	0	0	0	NA	0
1723	464	20	2	70	18	0	15	0	19	0	NA	0	0	0	NA	0
1724	464	20	3	75	18	0	15	0	19	0	NA	0	0	0	NA	0
1725	465	28	0	40	15	0	14	1	15	1	NA	0	0	0	NA	0
1726	466	18	0	55	13	1	13	1	13	1	18	0	0	0	NA	0
1727	466	18	1	61	13	1	13	1	13	1	18	0	0	0	NA	0
1728	466	18	3	61	13	1	13	1	13	1	18	0	0	0	NA	0
1729	467	24	0	50	20	0	18	0	22	0	22	0	0	0	NA	0
1730	467	24	3	55	20	0	18	0	22	0	22	0	0	0	NA	0
1731	468	23	0	61	18	0	16	0	18	0	NA	0	0	0	NA	1
1732	468	23	1	60	18	0	16	0	18	0	NA	0	0	0	NA	1
1733	468	23	2	60	18	0	16	0	18	0	NA	0	0	0	NA	1
1734	468	23	3	61	18	0	16	0	18	0	NA	0	0	0	NA	1
1735	469	29	0	75	NA	0	15	0	15	1	NA	0	0	0	NA	0
1736	470	18	0	51	17	0	15	0	17	0	NA	0	0	0	NA	1
1737	470	18	1	55	17	0	15	0	17	0	NA	0	0	0	NA	1
1738	470	18	2	50	17	0	15	0	17	0	NA	0	0	0	NA	1
1739	470	18	3	45	17	0	15	0	17	0	NA	0	0	0	NA	1
1740	471	23	0	60	17	0	16	0	18	0	23	0	0	0	NA	0
1741	471	23	2	61	17	0	16	0	18	0	23	0	0	0	NA	0
1742	471	23	3	70	17	0	16	0	18	0	23	0	0	0	NA	0
1743	472	22	0	71	19	0	18	0	NA	0	NA	0	0	0	NA	0
1744	472	22	1	75	19	0	18	0	NA	0	NA	0	0	0	NA	0
1745	473	18	0	60	15	0	16	0	16	0	NA	0	0	0	NA	0
1746	473	18	3	60	15	0	16	0	16	0	NA	0	0	0	NA	0
1747	474	24	0	75	14	0	14	1	19	0	20	0	0	0	NA	1
1748	474	24	1	75	14	0	14	1	19	0	20	0	0	0	NA	1
1749	475	23	0	60	19	0	14	1	20	0	NA	0	0	0	NA	0
1750	476	18	0	45	17	0	16	0	NA	0	NA	0	0	0	NA	0
1751	476	18	1	55	17	0	16	0	NA	0	NA	0	0	0	NA	0
1752	476	18	2	55	17	0	16	0	NA	0	NA	0	0	0	NA	0
1753	476	18	3	55	17	0	16	0	NA	0	NA	0	0	0	NA	0
1754	477	21	0	60	21	0	17	0	16	0	NA	0	0	0	NA	0
1755	477	21	1	65	21	0	17	0	16	0	NA	0	0	0	NA	0
1756	477	21	2	65	21	0	17	0	16	0	NA	0	0	0	NA	0
1757	477	21	3	55	21	0	17	0	16	0	NA	0	0	0	NA	0
1758	477	21	4	51	21	0	17	0	16	0	NA	0	0	0	NA	0
1759	478	20	0	70	18	0	15	0	15	1	19	0	0	0	NA	1
1760	478	20	1	70	18	0	15	0	15	1	19	0	0	0	NA	1
1761	478	20	2	65	18	0	15	0	15	1	19	0	0	0	NA	1
1762	479	17	0	61	NA	0	17	0	NA	0	NA	0	0	0	NA	1
1763	479	17	2	61	NA	0	17	0	NA	0	NA	0	0	0	NA	1
1764	479	17	3	60	NA	0	17	0	NA	0	NA	0	0	0	NA	1
1765	479	17	4	61	NA	0	17	0	NA	0	NA	0	0	0	NA	1
1766	480	26	0	70	NA	0	15	0	16	0	17	0	0	0	NA	0
1767	481	17	0	70	NA	0	NA	0	NA	0	NA	0	0	0	NA	0
1768	481	17	2	65	NA	0	NA	0	NA	0	NA	0	0	0	NA	0
1769	481	17	3	70	NA	0	NA	0	NA	0	NA	0	0	0	NA	0
1770	481	17	4	65	NA	0	NA	0	NA	0	NA	0	0	0	NA	0
1771	1	19	0	41	NA	NA	16	0	NA	NA	NA	NA	0	NA	4	1
1772	1	19	1	45	NA	NA	16	0	NA	NA	NA	NA	0	NA	4	1
1773	1	19	2	45	NA	NA	16	0	NA	NA	NA	NA	0	NA	4	1
1774	1	19	3	45	NA	NA	16	0	NA	NA	NA	NA	0	NA	4	1
1775	1	19	4	55	NA	NA	16	0	NA	NA	NA	NA	0	NA	4	1
1776	1	19	6	61	NA	NA	16	0	NA	NA	NA	NA	0	NA	4	1
1777	2	19	0	65	NA	NA	16	0	NA	NA	NA	NA	0	NA	5	1
1778	3	22	0	51	NA	NA	10	1	NA	NA	NA	NA	0	NA	5	1
1779	3	22	3	55	NA	NA	10	1	NA	NA	NA	NA	0	NA	5	1
1780	3	22	4	60	NA	NA	10	1	NA	NA	NA	NA	0	NA	5	1
1781	4	18	0	65	NA	NA	15	0	NA	NA	NA	NA	0	NA	0	1
1782	4	18	3	65	NA	NA	15	0	NA	NA	NA	NA	0	NA	0	1
1783	4	18	4	65	NA	NA	15	0	NA	NA	NA	NA	0	NA	0	1
1784	4	18	5	65	NA	NA	15	0	NA	NA	NA	NA	0	NA	0	1
1785	4	18	6	55	NA	NA	15	0	NA	NA	NA	NA	0	NA	0	1
1786	5	17	0	71	NA	NA	NA	0	NA	NA	NA	NA	0	NA	0	0
1787	5	17	1	61	NA	NA	NA	0	NA	NA	NA	NA	0	NA	0	0
1788	5	17	2	65	NA	NA	NA	0	NA	NA	NA	NA	0	NA	0	0
1789	5	17	3	70	NA	NA	NA	0	NA	NA	NA	NA	0	NA	0	0
1790	5	17	4	61	NA	NA	NA	0	NA	NA	NA	NA	0	NA	0	0
1791	5	17	5	60	NA	NA	NA	0	NA	NA	NA	NA	0	NA	0	0
1792	6	21	0	41	NA	NA	15	0	NA	NA	NA	NA	0	NA	19	1
1793	7	21	0	60	NA	NA	13	1	NA	NA	NA	NA	0	NA	7	0
1794	7	21	1	65	NA	NA	13	1	NA	NA	NA	NA	0	NA	7	0
1795	7	21	2	42	NA	NA	13	1	NA	NA	NA	NA	0	NA	7	0
1796	7	21	3	60	NA	NA	13	1	NA	NA	NA	NA	0	NA	7	0
1797	7	21	4	40	NA	NA	13	1	NA	NA	NA	NA	0	NA	7	0
1798	7	21	5	65	NA	NA	13	1	NA	NA	NA	NA	0	NA	7	0
1799	7	21	7	40	NA	NA	13	1	NA	NA	NA	NA	0	NA	7	0
1800	8	17	0	61	NA	NA	NA	0	NA	NA	NA	NA	0	NA	0	0
1801	8	17	1	65	NA	NA	NA	0	NA	NA	NA	NA	0	NA	0	0
1802	8	17	2	65	NA	NA	NA	0	NA	NA	NA	NA	0	NA	0	0
1803	8	17	3	61	NA	NA	NA	0	NA	NA	NA	NA	0	NA	0	0
1804	8	17	4	65	NA	NA	NA	0	NA	NA	NA	NA	0	NA	0	0
1805	9	22	0	49	NA	NA	NA	0	NA	NA	NA	NA	0	NA	0	1
1806	9	22	1	55	NA	NA	NA	0	NA	NA	NA	NA	0	NA	0	1
1807	9	22	5	41	NA	NA	NA	0	NA	NA	NA	NA	0	NA	0	1
1808	10	21	0	50	NA	NA	17	0	NA	NA	NA	NA	0	NA	1	1
1809	11	20	0	50	NA	NA	14	1	NA	NA	NA	NA	1	NA	9	0
1810	11	20	3	NA	NA	NA	14	1	NA	NA	NA	NA	1	NA	9	0
1811	11	20	5	NA	NA	NA	14	1	NA	NA	NA	NA	1	NA	9	0
1812	12	23	0	70	NA	NA	18	0	NA	NA	NA	NA	0	NA	10	0
1813	12	23	1	61	NA	NA	18	0	NA	NA	NA	NA	0	NA	10	0
1814	12	23	2	60	NA	NA	18	0	NA	NA	NA	NA	0	NA	10	0
1815	13	27	0	67	NA	NA	13	1	NA	NA	NA	NA	0	NA	4	0
1816	14	18	0	61	NA	NA	14	1	NA	NA	NA	NA	0	NA	27	1
1817	14	18	1	61	NA	NA	14	1	NA	NA	NA	NA	0	NA	27	1
1818	15	17	0	60	NA	NA	NA	0	NA	NA	NA	NA	0	NA	0	0
1819	15	17	1	51	NA	NA	NA	0	NA	NA	NA	NA	0	NA	0	0
1820	15	17	2	51	NA	NA	NA	0	NA	NA	NA	NA	0	NA	0	0
1821	15	17	3	50	NA	NA	NA	0	NA	NA	NA	NA	0	NA	0	0
1822	15	17	4	50	NA	NA	NA	0	NA	NA	NA	NA	0	NA	0	0
1823	15	17	6	55	NA	NA	NA	0	NA	NA	NA	NA	0	NA	0	0
1824	15	17	7	51	NA	NA	NA	0	NA	NA	NA	NA	0	NA	0	0
1825	16	23	0	61	NA	NA	14	1	NA	NA	NA	NA	0	NA	3	1
1826	16	23	7	55	NA	NA	14	1	NA	NA	NA	NA	0	NA	3	1
1827	17	20	0	40	NA	NA	NA	0	NA	NA	NA	NA	0	NA	0	1
1828	17	20	1	43	NA	NA	NA	0	NA	NA	NA	NA	0	NA	0	1
1829	17	20	2	45	NA	NA	NA	0	NA	NA	NA	NA	0	NA	0	1
1830	17	20	3	41	NA	NA	NA	0	NA	NA	NA	NA	0	NA	0	1
1831	17	20	4	50	NA	NA	NA	0	NA	NA	NA	NA	0	NA	0	1
1832	17	20	5	53	NA	NA	NA	0	NA	NA	NA	NA	0	NA	0	1
1833	18	19	0	60	NA	NA	16	0	NA	NA	NA	NA	0	NA	7	1
1834	18	19	1	55	NA	NA	16	0	NA	NA	NA	NA	0	NA	7	1
1835	18	19	4	51	NA	NA	16	0	NA	NA	NA	NA	0	NA	7	1
1836	19	26	0	61	NA	NA	10	1	NA	NA	NA	NA	0	NA	12	0
1837	19	26	6	65	NA	NA	10	1	NA	NA	NA	NA	0	NA	12	0
1838	20	19	0	65	NA	NA	14	1	NA	NA	NA	NA	0	NA	4	0
1839	20	19	1	65	NA	NA	14	1	NA	NA	NA	NA	0	NA	4	0
1840	20	19	2	70	NA	NA	14	1	NA	NA	NA	NA	0	NA	4	0
1841	20	19	4	61	NA	NA	14	1	NA	NA	NA	NA	0	NA	4	0
1842	20	19	5	70	NA	NA	14	1	NA	NA	NA	NA	0	NA	4	0
1843	20	19	6	70	NA	NA	14	1	NA	NA	NA	NA	0	NA	4	0
1844	20	19	7	61	NA	NA	14	1	NA	NA	NA	NA	0	NA	4	0
1845	21	17	0	75	NA	NA	16	0	NA	NA	NA	NA	0	NA	5	0
1846	21	17	1	70	NA	NA	16	0	NA	NA	NA	NA	0	NA	5	0
1847	22	21	0	60	NA	NA	14	1	NA	NA	NA	NA	0	NA	18	0
1848	22	21	1	55	NA	NA	14	1	NA	NA	NA	NA	0	NA	18	0
1849	22	21	2	50	NA	NA	14	1	NA	NA	NA	NA	0	NA	18	0
1850	22	21	3	50	NA	NA	14	1	NA	NA	NA	NA	0	NA	18	0
1851	22	21	4	45	NA	NA	14	1	NA	NA	NA	NA	0	NA	18	0
1852	22	21	5	45	NA	NA	14	1	NA	NA	NA	NA	0	NA	18	0
1853	23	24	0	55	NA	NA	16	0	NA	NA	NA	NA	1	NA	1	0
1854	23	24	3	60	NA	NA	16	0	NA	NA	NA	NA	1	NA	1	0
1855	23	24	4	60	NA	NA	16	0	NA	NA	NA	NA	1	NA	1	0
1856	23	24	6	60	NA	NA	16	0	NA	NA	NA	NA	1	NA	1	0
1857	24	19	0	60	NA	NA	NA	0	NA	NA	NA	NA	0	NA	0	1
1858	24	19	1	45	NA	NA	NA	0	NA	NA	NA	NA	0	NA	0	1
1859	24	19	2	43	NA	NA	NA	0	NA	NA	NA	NA	0	NA	0	1
1860	24	19	3	43	NA	NA	NA	0	NA	NA	NA	NA	0	NA	0	1
1861	25	20	0	50	NA	NA	14	1	NA	NA	NA	NA	0	NA	18	1
1862	25	20	1	61	NA	NA	14	1	NA	NA	NA	NA	0	NA	18	1
1863	26	24	0	71	NA	NA	16	0	NA	NA	NA	NA	0	NA	0	0
1864	26	24	1	71	NA	NA	16	0	NA	NA	NA	NA	0	NA	0	0
1865	26	24	3	71	NA	NA	16	0	NA	NA	NA	NA	0	NA	0	0
1866	27	25	0	60	NA	NA	11	1	NA	NA	NA	NA	1	NA	13	1
1867	27	25	1	60	NA	NA	11	1	NA	NA	NA	NA	1	NA	13	1
1868	28	22	0	51	NA	NA	15	0	NA	NA	NA	NA	0	NA	6	1
1869	28	22	3	61	NA	NA	15	0	NA	NA	NA	NA	0	NA	6	1
1870	28	22	5	51	NA	NA	15	0	NA	NA	NA	NA	0	NA	6	1
1871	29	21	0	70	NA	NA	13	1	NA	NA	NA	NA	0	NA	20	0
1872	29	21	3	60	NA	NA	13	1	NA	NA	NA	NA	0	NA	20	0
1873	29	21	7	65	NA	NA	13	1	NA	NA	NA	NA	0	NA	20	0
1874	30	17	0	65	NA	NA	14	1	NA	NA	NA	NA	0	NA	0	0
1875	31	28	0	50	NA	NA	16	0	NA	NA	NA	NA	0	NA	2	1
1876	31	28	1	50	NA	NA	16	0	NA	NA	NA	NA	0	NA	2	1
1877	32	17	0	65	NA	NA	12	1	NA	NA	NA	NA	0	NA	9	0
1878	33	20	0	61	NA	NA	17	0	NA	NA	NA	NA	0	NA	11	0
1879	33	20	3	61	NA	NA	17	0	NA	NA	NA	NA	0	NA	11	0
1880	33	20	4	70	NA	NA	17	0	NA	NA	NA	NA	0	NA	11	0
1881	33	20	5	75	NA	NA	17	0	NA	NA	NA	NA	0	NA	11	0
1882	33	20	6	70	NA	NA	17	0	NA	NA	NA	NA	0	NA	11	0
1883	34	24	0	90	NA	NA	16	0	NA	NA	NA	NA	0	NA	13	0
1884	35	19	0	60	NA	NA	13	1	NA	NA	NA	NA	0	NA	13	0
1885	36	17	0	61	NA	NA	14	1	NA	NA	NA	NA	0	NA	1	1
1886	36	17	1	65	NA	NA	14	1	NA	NA	NA	NA	0	NA	1	1
1887	36	17	4	65	NA	NA	14	1	NA	NA	NA	NA	0	NA	1	1
1888	37	18	0	55	NA	NA	NA	0	NA	NA	NA	NA	0	NA	0	0
1889	37	18	1	60	NA	NA	NA	0	NA	NA	NA	NA	0	NA	0	0
1890	37	18	2	70	NA	NA	NA	0	NA	NA	NA	NA	0	NA	0	0
1891	37	18	3	75	NA	NA	NA	0	NA	NA	NA	NA	0	NA	0	0
1892	37	18	4	70	NA	NA	NA	0	NA	NA	NA	NA	0	NA	0	0
1893	37	18	5	70	NA	NA	NA	0	NA	NA	NA	NA	0	NA	0	0
1894	38	23	0	61	NA	NA	14	1	NA	NA	NA	NA	0	NA	4	0
1895	38	23	3	61	NA	NA	14	1	NA	NA	NA	NA	0	NA	4	0
1896	39	27	0	71	NA	NA	9	0	NA	NA	NA	NA	0	NA	20	0
1897	39	27	4	70	NA	NA	9	0	NA	NA	NA	NA	0	NA	20	0
1898	40	23	0	90	NA	NA	17	0	NA	NA	NA	NA	0	NA	12	0
1899	40	23	1	80	NA	NA	17	0	NA	NA	NA	NA	0	NA	12	0
1900	40	23	2	90	NA	NA	17	0	NA	NA	NA	NA	0	NA	12	0
1901	40	23	3	80	NA	NA	17	0	NA	NA	NA	NA	0	NA	12	0
1902	40	23	4	81	NA	NA	17	0	NA	NA	NA	NA	0	NA	12	0
1903	41	21	0	55	NA	NA	12	1	NA	NA	NA	NA	1	NA	19	1
1904	41	21	4	55	NA	NA	12	1	NA	NA	NA	NA	1	NA	19	1
1905	42	21	0	70	NA	NA	15	0	NA	NA	NA	NA	0	NA	14	1
1906	43	19	0	70	NA	NA	16	0	NA	NA	NA	NA	0	NA	1	0
1907	43	19	1	65	NA	NA	16	0	NA	NA	NA	NA	0	NA	1	0
1908	43	19	2	55	NA	NA	16	0	NA	NA	NA	NA	0	NA	1	0
1909	43	19	3	61	NA	NA	16	0	NA	NA	NA	NA	0	NA	1	0
1910	43	19	4	50	NA	NA	16	0	NA	NA	NA	NA	0	NA	1	0
1911	43	19	5	55	NA	NA	16	0	NA	NA	NA	NA	0	NA	1	0
1912	43	19	6	55	NA	NA	16	0	NA	NA	NA	NA	0	NA	1	0
1913	43	19	7	61	NA	NA	16	0	NA	NA	NA	NA	0	NA	1	0
1914	44	26	0	55	NA	NA	14	1	NA	NA	NA	NA	0	NA	19	1
1915	44	26	5	75	NA	NA	14	1	NA	NA	NA	NA	0	NA	19	1
1916	45	21	0	35	NA	NA	18	0	NA	NA	NA	NA	1	NA	1	0
1917	46	20	0	50	NA	NA	16	0	NA	NA	NA	NA	1	NA	0	1
1918	47	18	0	70	NA	NA	15	0	NA	NA	NA	NA	0	NA	24	0
1919	47	18	1	75	NA	NA	15	0	NA	NA	NA	NA	0	NA	24	0
1920	48	26	0	70	NA	NA	14	1	NA	NA	NA	NA	0	NA	12	1
1921	49	27	0	45	NA	NA	17	0	NA	NA	NA	NA	1	NA	1	1
1922	49	27	4	45	NA	NA	17	0	NA	NA	NA	NA	1	NA	1	1
1923	50	22	0	60	NA	NA	18	0	NA	NA	NA	NA	0	NA	2	0
1924	50	22	4	60	NA	NA	18	0	NA	NA	NA	NA	0	NA	2	0
1925	50	22	5	70	NA	NA	18	0	NA	NA	NA	NA	0	NA	2	0
1926	50	22	6	70	NA	NA	18	0	NA	NA	NA	NA	0	NA	2	0
1927	51	21	0	80	NA	NA	18	0	NA	NA	NA	NA	0	NA	10	0
1928	51	21	4	80	NA	NA	18	0	NA	NA	NA	NA	0	NA	10	0
1929	52	18	0	60	NA	NA	15	0	NA	NA	NA	NA	0	NA	0	0
1930	52	18	1	50	NA	NA	15	0	NA	NA	NA	NA	0	NA	0	0
1931	52	18	2	50	NA	NA	15	0	NA	NA	NA	NA	0	NA	0	0
1932	52	18	3	55	NA	NA	15	0	NA	NA	NA	NA	0	NA	0	0
1933	52	18	4	60	NA	NA	15	0	NA	NA	NA	NA	0	NA	0	0
1934	52	18	5	60	NA	NA	15	0	NA	NA	NA	NA	0	NA	0	0
1935	52	18	6	60	NA	NA	15	0	NA	NA	NA	NA	0	NA	0	0
1936	52	18	7	65	NA	NA	15	0	NA	NA	NA	NA	0	NA	0	0
1937	53	23	0	40	NA	NA	15	0	NA	NA	NA	NA	1	NA	6	1
1938	54	28	0	70	NA	NA	13	1	NA	NA	NA	NA	0	NA	3	0
1939	54	28	2	65	NA	NA	13	1	NA	NA	NA	NA	0	NA	3	0
1940	55	20	0	50	NA	NA	17	0	NA	NA	NA	NA	1	NA	0	1
1941	55	20	3	45	NA	NA	17	0	NA	NA	NA	NA	1	NA	0	1
1942	56	18	0	60	NA	NA	18	0	NA	NA	NA	NA	0	NA	0	1
1943	56	18	1	60	NA	NA	18	0	NA	NA	NA	NA	0	NA	0	1
1944	57	30	0	65	NA	NA	11	1	NA	NA	NA	NA	0	NA	15	1
1945	57	30	5	65	NA	NA	11	1	NA	NA	NA	NA	0	NA	15	1
1946	58	29	0	55	NA	NA	19	0	NA	NA	NA	NA	1	NA	2	1
1947	59	21	0	51	NA	NA	13	1	NA	NA	NA	NA	0	NA	34	1
1948	60	21	0	55	NA	NA	12	1	NA	NA	NA	NA	0	NA	5	1
1949	60	21	5	70	NA	NA	12	1	NA	NA	NA	NA	0	NA	5	1
1950	61	17	0	41	NA	NA	13	1	NA	NA	NA	NA	1	NA	31	1
1951	61	17	1	41	NA	NA	13	1	NA	NA	NA	NA	1	NA	31	1
1952	62	24	0	50	NA	NA	14	1	NA	NA	NA	NA	1	NA	4	1
1953	63	24	0	51	NA	NA	18	0	NA	NA	NA	NA	0	NA	1	1
1954	63	24	1	51	NA	NA	18	0	NA	NA	NA	NA	0	NA	1	1
1955	63	24	3	51	NA	NA	18	0	NA	NA	NA	NA	0	NA	1	1
1956	63	24	4	60	NA	NA	18	0	NA	NA	NA	NA	0	NA	1	1
1957	64	25	0	40	NA	NA	16	0	NA	NA	NA	NA	1	NA	7	1
1958	65	17	0	60	NA	NA	14	1	NA	NA	NA	NA	0	NA	2	0
1959	65	17	1	65	NA	NA	14	1	NA	NA	NA	NA	0	NA	2	0
1960	65	17	3	65	NA	NA	14	1	NA	NA	NA	NA	0	NA	2	0
1961	65	17	4	60	NA	NA	14	1	NA	NA	NA	NA	0	NA	2	0
1962	65	17	5	65	NA	NA	14	1	NA	NA	NA	NA	0	NA	2	0
1963	65	17	6	50	NA	NA	14	1	NA	NA	NA	NA	0	NA	2	0
1964	65	17	7	61	NA	NA	14	1	NA	NA	NA	NA	0	NA	2	0
1965	66	27	0	70	NA	NA	12	1	NA	NA	NA	NA	0	NA	2	0
1966	66	27	1	51	NA	NA	12	1	NA	NA	NA	NA	0	NA	2	0
1967	66	27	2	50	NA	NA	12	1	NA	NA	NA	NA	0	NA	2	0
1968	66	27	3	41	NA	NA	12	1	NA	NA	NA	NA	0	NA	2	0
1969	66	27	4	55	NA	NA	12	1	NA	NA	NA	NA	0	NA	2	0
1970	66	27	5	60	NA	NA	12	1	NA	NA	NA	NA	0	NA	2	0
1971	67	19	0	65	NA	NA	16	0	NA	NA	NA	NA	0	NA	6	0
1972	67	19	1	55	NA	NA	16	0	NA	NA	NA	NA	0	NA	6	0
1973	67	19	2	65	NA	NA	16	0	NA	NA	NA	NA	0	NA	6	0
1974	67	19	5	65	NA	NA	16	0	NA	NA	NA	NA	0	NA	6	0
1975	67	19	6	65	NA	NA	16	0	NA	NA	NA	NA	0	NA	6	0
1976	67	19	6	70	NA	NA	16	0	NA	NA	NA	NA	0	NA	6	0
1977	68	25	0	65	NA	NA	15	0	NA	NA	NA	NA	0	NA	4	0
1978	68	25	1	40	NA	NA	15	0	NA	NA	NA	NA	0	NA	4	0
1979	68	25	2	50	NA	NA	15	0	NA	NA	NA	NA	0	NA	4	0
1980	68	25	3	50	NA	NA	15	0	NA	NA	NA	NA	0	NA	4	0
1981	68	25	4	55	NA	NA	15	0	NA	NA	NA	NA	0	NA	4	0
1982	68	25	5	55	NA	NA	15	0	NA	NA	NA	NA	0	NA	4	0
1983	68	25	6	55	NA	NA	15	0	NA	NA	NA	NA	0	NA	4	0
1984	68	25	7	55	NA	NA	15	0	NA	NA	NA	NA	0	NA	4	0
1985	69	18	0	50	NA	NA	18	0	NA	NA	NA	NA	0	NA	12	1
1986	69	18	1	51	NA	NA	18	0	NA	NA	NA	NA	0	NA	12	1
1987	69	18	2	51	NA	NA	18	0	NA	NA	NA	NA	0	NA	12	1
1988	69	18	3	51	NA	NA	18	0	NA	NA	NA	NA	0	NA	12	1
1989	69	18	4	51	NA	NA	18	0	NA	NA	NA	NA	0	NA	12	1
1990	69	18	5	51	NA	NA	18	0	NA	NA	NA	NA	0	NA	12	1
1991	69	18	6	51	NA	NA	18	0	NA	NA	NA	NA	0	NA	12	1
1992	69	18	7	61	NA	NA	18	0	NA	NA	NA	NA	0	NA	12	1
1993	70	19	0	55	NA	NA	15	0	NA	NA	NA	NA	0	NA	3	1
1994	70	19	1	55	NA	NA	15	0	NA	NA	NA	NA	0	NA	3	1
1995	70	19	4	50	NA	NA	15	0	NA	NA	NA	NA	0	NA	3	1
1996	70	19	5	55	NA	NA	15	0	NA	NA	NA	NA	0	NA	3	1
1997	71	18	0	65	NA	NA	14	1	NA	NA	NA	NA	0	NA	16	1
1998	71	18	1	70	NA	NA	14	1	NA	NA	NA	NA	0	NA	16	1
1999	71	18	2	71	NA	NA	14	1	NA	NA	NA	NA	0	NA	16	1
[truncated: 1,581 more rows]
